# Supplementary material for: Transcriptomic regulation of seasonal coat color change in hares
Source: Ecol Evol. 2020 Jan 15;10(3):1180–92. doi: 10.1002/ece3.5956 (PMC7029059; doi:10.1002/ece3.5956)
Supplement: Supplementary file 3 [file ECE3-10-1180-s003.xlsx]

## Sheet: Table S7
Trinity gene	Annotation	Mouse Annotation	Associated Gene Name
TRINITY_DN100929_c0_g1	ENSOCUG00000004892	ENSMUSG00000026484	RNF2
TRINITY_DN101090_c0_g1	ENSOCUG00000015449	ENSMUSG00000015143	ACTN1
TRINITY_DN101846_c0_g1	ENSOCUG00000026197	ENSMUSG00000007891	NA
TRINITY_DN102347_c0_g1	ENSOCUG00000024333	ENSMUSG00000029106	ADD1
TRINITY_DN103267_c0_g1	ENSOCUG00000007833	ENSMUSG00000001510	DLX3
TRINITY_DN104373_c0_g1	ENSOCUG00000005008	ENSMUSG00000020315	SPTBN1
TRINITY_DN104755_c0_g1	ENSOCUG00000025068	ENSMUSG00000020821	KIF1C
TRINITY_DN104898_c0_g1	ENSOCUG00000012335	ENSMUSG00000066306	NUMA1
TRINITY_DN105330_c0_g1	ENSOCUG00000012010	NA	TNKS2
TRINITY_DN105380_c0_g1	ENSOCUG00000017608	ENSMUSG00000006498	PTBP2
TRINITY_DN10571_c0_g1	ENSOCUG00000026515	ENSMUSG00000060183	CXCL11
TRINITY_DN106387_c0_g1	ENSMUSG00000095280	ENSMUSG00000095280	Gm21738
TRINITY_DN106681_c0_g1	ENSOCUG00000015381	ENSMUSG00000046574	QSER1
TRINITY_DN107764_c0_g1	ENSOCUG00000005496	ENSMUSG00000030492	SLC7A9
TRINITY_DN107871_c0_g1	ENSOCUG00000024537	ENSMUSG00000051747	NA
TRINITY_DN107883_c0_g1	ENSOCUG00000002176	ENSMUSG00000020994	PNN
TRINITY_DN107910_c0_g1	ENSOCUG00000008086	ENSMUSG00000052316	LRRC15
TRINITY_DN108121_c0_g1	ENSOCUG00000004452	ENSMUSG00000025780	ITIH6
TRINITY_DN108568_c0_g1	ENSOCUG00000026949	ENSMUSG00000050271	PRAG1
TRINITY_DN108772_c0_g1	ENSMUSG00000048720	ENSMUSG00000048720	Tbc1d12
TRINITY_DN10918_c0_g1	ENSOCUG00000007879	ENSMUSG00000024393	PRRC2A
TRINITY_DN109720_c0_g1	ENSMUSG00000020198	ENSMUSG00000020198	Ap3d1
TRINITY_DN110113_c0_g1	ENSOCUG00000013990	ENSMUSG00000032178	ILF3
TRINITY_DN110319_c0_g1	ENSMUSG00000089715	ENSMUSG00000089715	Cbx6
TRINITY_DN110476_c0_g1	ENSOCUG00000008805	ENSMUSG00000000303	CDH1
TRINITY_DN111611_c0_g1	ENSOCUG00000003630	ENSMUSG00000009640	DMAP1
TRINITY_DN11166_c0_g1	ENSOCUG00000000866	ENSMUSG00000115018	TRIM32
TRINITY_DN113353_c0_g1	ENSOCUG00000022402	ENSMUSG00000040824	SNRPD2
TRINITY_DN11351_c0_g1	ENSOCUG00000003178	ENSMUSG00000022463	SREBF2
TRINITY_DN114452_c0_g1	ENSOCUG00000008444	ENSMUSG00000030870	UBFD1
TRINITY_DN115704_c0_g1	ENSMUSG00000002985	ENSMUSG00000002985	Apoe
TRINITY_DN115724_c0_g1	ENSOCUG00000000409	ENSMUSG00000020241	COL6A2
TRINITY_DN11619_c0_g1	ENSOCUG00000020990	ENSMUSG00000028943	ESPN
TRINITY_DN11632_c0_g1	ENSOCUG00000007028	ENSMUSG00000069662	MARCKS
TRINITY_DN117034_c0_g1	ENSOCUG00000008943	ENSMUSG00000023055	CALCOCO1
TRINITY_DN117744_c0_g1	ENSOCUG00000015231	ENSMUSG00000031865	DCTN1
TRINITY_DN118354_c0_g1	ENSOCUG00000008290	ENSMUSG00000023944	NA
TRINITY_DN11839_c0_g1	ENSOCUG00000016477	ENSMUSG00000026580	SELP
TRINITY_DN118434_c0_g1	ENSOCUG00000001787	ENSMUSG00000032187	SMARCA4
TRINITY_DN118660_c0_g1	ENSOCUG00000016085	ENSMUSG00000027808	SERP1
TRINITY_DN119543_c0_g1	ENSOCUG00000025456	ENSMUSG00000019996	MAP7
TRINITY_DN12170_c0_g1	ENSOCUG00000008024	ENSMUSG00000027333	SMOX
TRINITY_DN12181_c0_g1	ENSOCUG00000012063	ENSMUSG00000001552	JUP
TRINITY_DN12271_c0_g1	ENSOCUG00000002375	ENSMUSG00000050732	VAMP8
TRINITY_DN123159_c0_g1	ENSOCUG00000008936	ENSMUSG00000015937	H2AFY
TRINITY_DN123536_c0_g1	ENSOCUG00000012063	ENSMUSG00000001552	JUP
TRINITY_DN12408_c0_g1	ENSOCUG00000005377	ENSMUSG00000024696	LPXN
TRINITY_DN124878_c0_g1	ENSOCUG00000015231	ENSMUSG00000031865	DCTN1
TRINITY_DN12523_c0_g1	ENSOCUG00000008265	ENSMUSG00000038145	SNRK
TRINITY_DN12550_c0_g1	ENSOCUG00000016542	ENSMUSG00000054823	NSD3
TRINITY_DN12574_c0_g1	ENSOCUG00000006563	ENSMUSG00000021318	GLI3
TRINITY_DN126579_c0_g1	ENSOCUG00000005101	ENSMUSG00000052911	LAMB2
TRINITY_DN127205_c0_g1	ENSOCUG00000002673	NA	AKAP12
TRINITY_DN129145_c0_g1	ENSOCUG00000011608	ENSMUSG00000041245	WNK3
TRINITY_DN129358_c0_g1	ENSOCUG00000003750	ENSMUSG00000030120	MLF2
TRINITY_DN13052_c0_g1	ENSOCUG00000017310	ENSMUSG00000055368	SLC6A2
TRINITY_DN1306_c0_g1	ENSOCUG00000012790	ENSMUSG00000028656	NA
TRINITY_DN13179_c0_g1	ENSOCUG00000000731	ENSMUSG00000031540	KAT6A
TRINITY_DN132710_c0_g1	ENSOCUG00000017513	ENSMUSG00000036180	GATAD2A
TRINITY_DN132778_c0_g1	ENSOCUG00000011214	ENSMUSG00000035215	NA
TRINITY_DN133193_c0_g1	ENSOCUG00000008686	ENSMUSG00000022791	TNK2
TRINITY_DN133208_c0_g1	ENSMUSG00000048234	ENSMUSG00000048234	Rnf149
TRINITY_DN13331_c0_g1	ENSOCUG00000002822	ENSMUSG00000003934	EFNB3
TRINITY_DN133966_c0_g1	ENSOCUG00000022025	ENSMUSG00000039148	NA
TRINITY_DN13454_c0_g1	ENSOCUG00000023757	ENSMUSG00000028978	NOS3
TRINITY_DN134915_c0_g1	ENSOCUG00000007983	ENSMUSG00000091898	TNNC1
TRINITY_DN13652_c0_g1	ENSOCUG00000011145	ENSMUSG00000026211	OBSL1
TRINITY_DN137100_c0_g1	ENSOCUG00000017320	ENSMUSG00000043419	RNF227
TRINITY_DN138177_c0_g1	ENSOCUG00000029345	ENSMUSG00000031245	HMGN5
TRINITY_DN138368_c0_g1	ENSOCUG00000024606	ENSMUSG00000033577	MYO6
TRINITY_DN1385_c0_g1	ENSOCUG00000016777	ENSMUSG00000051747	NA
TRINITY_DN140207_c0_g1	ENSMUSG00000023391	ENSMUSG00000023391	Dlx2
TRINITY_DN140648_c0_g1	ENSMUSG00000070319	ENSMUSG00000070319	Eif3g
TRINITY_DN141060_c0_g1	ENSOCUG00000008661	ENSMUSG00000062397	NA
TRINITY_DN14291_c0_g1	ENSOCUG00000022893	ENSMUSG00000035397	KLF14
TRINITY_DN14355_c0_g1	ENSOCUG00000013593	ENSMUSG00000052922	BPI
TRINITY_DN14368_c0_g1	ENSOCUG00000014710	ENSMUSG00000026609	USH2A
TRINITY_DN14428_c0_g1	ENSOCUG00000011550	ENSMUSG00000022901	CD86
TRINITY_DN144942_c0_g1	ENSOCUG00000029504	ENSMUSG00000027067	SSRP1
TRINITY_DN14567_c0_g1	ENSOCUG00000003260	ENSMUSG00000073758	NA
TRINITY_DN145785_c0_g1	ENSOCUG00000015088	ENSMUSG00000049339	RETREG2
TRINITY_DN145838_c0_g1	ENSOCUG00000008943	ENSMUSG00000023055	CALCOCO1
TRINITY_DN146477_c0_g1	ENSOCUG00000011960	ENSMUSG00000057530	NA
TRINITY_DN147507_c0_g1	ENSOCUG00000022952	ENSMUSG00000030824	NUCB1
TRINITY_DN149808_c0_g1	ENSMUSG00000048696	ENSMUSG00000048696	Mex3d
TRINITY_DN150646_c0_g1	ENSOCUG00000023482	ENSMUSG00000038560	SP6
TRINITY_DN15231_c0_g1	ENSOCUG00000015520	ENSMUSG00000048874	PHF3
TRINITY_DN15297_c0_g1	ENSOCUG00000021509	ENSMUSG00000063605	CCDC102A
TRINITY_DN1583_c0_g1	ENSOCUG00000013509	ENSMUSG00000029050	SKIL
TRINITY_DN16075_c0_g1	ENSOCUG00000012444	ENSMUSG00000047746	FBXO40
TRINITY_DN16289_c0_g1	ENSOCUG00000007058	ENSMUSG00000006998	PSMD2
TRINITY_DN16602_c0_g1	ENSOCUG00000016101	ENSMUSG00000017737	MMP9
TRINITY_DN16657_c0_g1	ENSOCUG00000001551	ENSMUSG00000028849	MAP7D1
TRINITY_DN16739_c0_g1	ENSOCUG00000003683	ENSMUSG00000041762	GPR155
TRINITY_DN17351_c0_g1	ENSOCUG00000012335	ENSMUSG00000066306	NUMA1
TRINITY_DN17409_c0_g1	ENSMUSG00000021264	ENSMUSG00000021264	Yy1
TRINITY_DN17425_c0_g1	ENSMUSG00000047123	ENSMUSG00000047123	Ticam1
TRINITY_DN17917_c0_g1	ENSMUSG00000079478	ENSMUSG00000079478	Sssca1
TRINITY_DN18533_c0_g1	ENSOCUG00000023371	ENSMUSG00000109901	CHMP1A
TRINITY_DN18634_c0_g1	ENSOCUG00000000140	NA	AP3B1
TRINITY_DN19287_c0_g1	ENSOCUG00000010373	NA	SIAH2
TRINITY_DN19429_c0_g1	ENSMUSG00000095098	ENSMUSG00000095098	Ccdc85b
TRINITY_DN1964_c0_g1	ENSMUSG00000003402	ENSMUSG00000003402	Prkcsh
TRINITY_DN19684_c0_g1	ENSOCUG00000014583	ENSMUSG00000067786	NA
TRINITY_DN1978_c0_g1	ENSMUSG00000053175	ENSMUSG00000053175	Bcl3
TRINITY_DN20422_c0_g1	ENSOCUG00000007089	ENSMUSG00000021701	PLK2
TRINITY_DN20543_c0_g1	ENSOCUG00000002668	ENSMUSG00000052485	TMEM171
TRINITY_DN21382_c0_g1	ENSOCUG00000015403	ENSMUSG00000068329	HTRA2
TRINITY_DN21588_c0_g1	ENSOCUG00000013209	ENSMUSG00000068748	PTPRZ1
TRINITY_DN22480_c0_g1	ENSOCUG00000004255	ENSMUSG00000001383	ZMAT2
TRINITY_DN2266_c0_g1	ENSOCUG00000023860	ENSMUSG00000033717	ADRA2B
TRINITY_DN22757_c0_g1	ENSMUSG00000050567	ENSMUSG00000050567	Maml1
TRINITY_DN22845_c0_g1	ENSOCUG00000006363	ENSMUSG00000016554	EIF3D
TRINITY_DN23495_c0_g1	ENSOCUG00000003886	ENSMUSG00000022957	ITSN1
TRINITY_DN23541_c0_g1	ENSMUSG00000063200	ENSMUSG00000063200	Nol7
TRINITY_DN24149_c0_g1	ENSOCUG00000014267	ENSMUSG00000052397	RDX
TRINITY_DN24927_c0_g1	ENSOCUG00000015839	ENSMUSG00000042377	FAM83G
TRINITY_DN25438_c0_g1	ENSMUSG00000055681	ENSMUSG00000055681	Cope
TRINITY_DN25858_c0_g1	ENSOCUG00000010743	ENSMUSG00000037933	BICD2
TRINITY_DN25985_c0_g1	ENSOCUG00000005290	ENSMUSG00000020412	ASCC2
TRINITY_DN26178_c0_g1	ENSMUSG00000049807	ENSMUSG00000049807	Arhgap23
TRINITY_DN26300_c0_g1	ENSOCUG00000017700	ENSMUSG00000049493	PLS1
TRINITY_DN26506_c0_g1	ENSOCUG00000013036	ENSMUSG00000030324	RHO
TRINITY_DN26539_c0_g1	ENSOCUG00000011904	ENSMUSG00000020439	SMTN
TRINITY_DN26800_c0_g1	ENSOCUG00000003179	ENSMUSG00000063410	STK24
TRINITY_DN27125_c0_g1	ENSOCUG00000014880	ENSMUSG00000041740	RNF10
TRINITY_DN27484_c0_g1	ENSOCUG00000010949	ENSMUSG00000035248	ZCCHC6
TRINITY_DN27618_c0_g1	ENSOCUG00000016624	ENSMUSG00000020900	MYH10
TRINITY_DN27711_c0_g1	ENSOCUG00000008361	ENSMUSG00000020361	HSPA4
TRINITY_DN28054_c0_g1	ENSOCUG00000007731	ENSMUSG00000035357	PDZRN3
TRINITY_DN28083_c0_g1	ENSOCUG00000005758	ENSMUSG00000049866	ARL4C
TRINITY_DN28277_c0_g1	ENSOCUG00000007472	ENSMUSG00000048126	NA
TRINITY_DN28460_c0_g1	ENSOCUG00000002324	ENSMUSG00000038611	PHRF1
TRINITY_DN28510_c0_g1	ENSOCUG00000011092	ENSMUSG00000020357	FLT4
TRINITY_DN28590_c0_g1	ENSOCUG00000012241	ENSMUSG00000021262	NA
TRINITY_DN28879_c0_g1	ENSMUSG00000058301	ENSMUSG00000058301	Upf1
TRINITY_DN29384_c0_g1	ENSMUSG00000020525	ENSMUSG00000020525	Ppm1d
TRINITY_DN29569_c0_g1	ENSOCUG00000000607	ENSMUSG00000006931	P3H4
TRINITY_DN29585_c0_g1	ENSOCUG00000012667	ENSMUSG00000034088	HDLBP
TRINITY_DN29629_c0_g1	ENSOCUG00000009793	ENSMUSG00000030780	C16orf58
TRINITY_DN29896_c0_g1	ENSOCUG00000003521	ENSMUSG00000069601	ANK3
TRINITY_DN299_c0_g1	ENSOCUG00000017292	ENSMUSG00000018476	KDM6B
TRINITY_DN30324_c0_g1	ENSOCUG00000021711	ENSMUSG00000061718	PPP1R1B
TRINITY_DN30630_c0_g1	ENSOCUG00000000303	ENSMUSG00000042717	PPP1R3A
TRINITY_DN30745_c0_g1	ENSOCUG00000017375	ENSMUSG00000025369	SMARCC2
TRINITY_DN31078_c0_g1	ENSOCUG00000027661	ENSMUSG00000034928	RNF44
TRINITY_DN31696_c0_g1	ENSOCUG00000000149	ENSMUSG00000031207	MSN
TRINITY_DN31913_c0_g1	ENSOCUG00000001786	ENSMUSG00000027349	FAM98B
TRINITY_DN31947_c0_g1	ENSMUSG00000029103	ENSMUSG00000029103	Lrpap1
TRINITY_DN32307_c0_g1	ENSOCUG00000023095	ENSMUSG00000033439	TRMT13
TRINITY_DN3255_c0_g1	ENSOCUG00000022810	ENSMUSG00000067215	USP51
TRINITY_DN32991_c0_g1	ENSOCUG00000024324	ENSMUSG00000048240	GNG12
TRINITY_DN33661_c0_g1	ENSOCUG00000002121	ENSMUSG00000038762	ABCF1
TRINITY_DN33829_c0_g1	ENSOCUG00000014548	ENSMUSG00000034282	EVPL
TRINITY_DN33904_c0_g1	ENSOCUG00000015642	ENSMUSG00000021025	NFKBIA
TRINITY_DN34600_c0_g1	ENSMUSG00000045176	ENSMUSG00000045176	Borcs6
TRINITY_DN34944_c0_g1	ENSOCUG00000010547	ENSMUSG00000003949	HLF
TRINITY_DN35091_c0_g1	ENSOCUG00000013918	ENSMUSG00000030816	RNF40
TRINITY_DN35094_c0_g1	ENSOCUG00000000552	ENSMUSG00000059208	NA
TRINITY_DN35208_c0_g1	ENSOCUG00000015723	ENSMUSG00000029416	SLC15A3
TRINITY_DN35833_c0_g1	ENSOCUG00000024734	ENSMUSG00000070327	NA
TRINITY_DN35841_c0_g1	ENSOCUG00000000790	ENSMUSG00000021764	NDUFS4
TRINITY_DN3646_c0_g1	ENSOCUG00000002434	ENSMUSG00000074102	RBM15
TRINITY_DN36836_c0_g1	ENSOCUG00000009734	ENSMUSG00000014603	ALX3
TRINITY_DN36915_c0_g1	ENSOCUG00000017689	ENSMUSG00000020912	NA
TRINITY_DN37239_c0_g1	ENSOCUG00000014485	ENSMUSG00000067889	SPTBN2
TRINITY_DN37415_c0_g1	ENSOCUG00000002673	ENSMUSG00000038587	AKAP12
TRINITY_DN37585_c0_g1	ENSOCUG00000024309	ENSMUSG00000036867	SMAD7
TRINITY_DN37831_c0_g1	ENSMUSG00000049036	ENSMUSG00000049036	Tmem121
TRINITY_DN37880_c0_g1	ENSOCUG00000005334	ENSMUSG00000032262	ELOVL4
TRINITY_DN38442_c0_g1	ENSOCUG00000010323	ENSMUSG00000021279	CDC42BPB
TRINITY_DN38649_c0_g1	ENSOCUG00000001678	ENSMUSG00000022185	ACIN1
TRINITY_DN38734_c0_g1	ENSOCUG00000001278	ENSMUSG00000060798	INTU
TRINITY_DN3886_c0_g1	ENSOCUG00000022489	ENSMUSG00000030738	NA
TRINITY_DN39283_c0_g1	ENSOCUG00000010712	ENSMUSG00000048222	MFAP1
TRINITY_DN39341_c0_g1	ENSOCUG00000003049	ENSMUSG00000025064	COL17A1
TRINITY_DN39432_c0_g1	ENSOCUG00000011101	ENSMUSG00000052040	NA
TRINITY_DN40151_c0_g1	ENSOCUG00000017458	ENSMUSG00000026950	NEB
TRINITY_DN40650_c0_g1	ENSOCUG00000008945	ENSMUSG00000028416	BAG1
TRINITY_DN41856_c0_g1	ENSOCUG00000022094	ENSMUSG00000079592	C1QTNF5
TRINITY_DN41997_c0_g1	ENSOCUG00000000119	ENSMUSG00000035699	SLC51A
TRINITY_DN42053_c0_g1	ENSMUSG00000103906	ENSMUSG00000103906	Tigd5
TRINITY_DN42083_c0_g1	ENSOCUG00000015888	ENSMUSG00000052934	NA
TRINITY_DN42091_c0_g1	ENSOCUG00000026159	ENSMUSG00000037813	KIAA1755
TRINITY_DN42106_c0_g1	ENSOCUG00000007630	ENSMUSG00000040373	CACNG7
TRINITY_DN42203_c0_g1	ENSMUSG00000070990	ENSMUSG00000070990	Foxe1
TRINITY_DN42207_c0_g1	ENSOCUG00000004263	ENSMUSG00000028138	ADH5
TRINITY_DN42232_c0_g1	ENSOCUG00000024805	ENSMUSG00000068794	COL28A1
TRINITY_DN42303_c0_g1	ENSOCUG00000022518	ENSMUSG00000032518	NA
TRINITY_DN42336_c0_g1	ENSOCUG00000012077	ENSMUSG00000041263	NA
TRINITY_DN42398_c0_g1	ENSOCUG00000008235	ENSMUSG00000046982	TSHZ1
TRINITY_DN42404_c0_g1	ENSOCUG00000029631	NA	NA
TRINITY_DN42422_c0_g1	ENSOCUG00000000374	ENSMUSG00000033453	ADAMTS15
TRINITY_DN42479_c0_g1	ENSOCUG00000003008	ENSMUSG00000027009	ITGA4
TRINITY_DN42526_c0_g1	ENSOCUG00000007555	ENSMUSG00000079563	PGLYRP2
TRINITY_DN4284_c0_g1	ENSOCUG00000016434	ENSMUSG00000025103	BTBD3
TRINITY_DN42978_c0_g1	ENSOCUG00000002683	ENSMUSG00000073838	TUFM
TRINITY_DN43101_c0_g1	ENSOCUG00000003178	ENSMUSG00000020538	SREBF2
TRINITY_DN43167_c0_g1	ENSOCUG00000008203	ENSMUSG00000038279	NOP2
TRINITY_DN43305_c0_g1	ENSOCUG00000000848	ENSMUSG00000002052	SUPT6H
TRINITY_DN43370_c0_g1	ENSOCUG00000015563	ENSMUSG00000033430	TERF2IP
TRINITY_DN43453_c0_g1	ENSOCUG00000010446	ENSMUSG00000047767	ATG16L2
TRINITY_DN4355_c0_g1	ENSOCUG00000024211	ENSMUSG00000103906	JRKL
TRINITY_DN43699_c0_g1	ENSOCUG00000029595	NA	NA
TRINITY_DN43914_c0_g1	ENSOCUG00000000959	ENSMUSG00000028582	CC2D1B
TRINITY_DN43954_c0_g1	ENSOCUG00000011530	ENSMUSG00000038025	PHF2
TRINITY_DN43958_c0_g1	ENSOCUG00000007636	ENSMUSG00000027466	RBCK1
TRINITY_DN43965_c0_g1	ENSOCUG00000007879	ENSMUSG00000024393	PRRC2A
TRINITY_DN44042_c0_g1	ENSOCUG00000011084	ENSMUSG00000042133	PPIG
TRINITY_DN44317_c0_g1	ENSMUSG00000029047	ENSMUSG00000029047	Pex10
TRINITY_DN44373_c0_g1	ENSOCUG00000004542	ENSMUSG00000029420	NA
TRINITY_DN44393_c0_g1	ENSOCUG00000004366	ENSMUSG00000074671	NA
TRINITY_DN44434_c0_g1	ENSOCUG00000024264	ENSMUSG00000060969	IRX1
TRINITY_DN4468_c0_g1	ENSOCUG00000027586	ENSMUSG00000046785	EPM2AIP1
TRINITY_DN44706_c0_g1	ENSMUSG00000045817	ENSMUSG00000045817	Zfp36l2
TRINITY_DN44990_c0_g1	ENSOCUG00000011525	ENSMUSG00000039457	PPL
TRINITY_DN45105_c0_g1	ENSOCUG00000007028	NA	MARCKS
TRINITY_DN45178_c0_g1	ENSOCUG00000017344	ENSMUSG00000079003	KAT6B
TRINITY_DN45344_c0_g1	ENSOCUG00000009828	ENSMUSG00000032503	ARPP21
TRINITY_DN45346_c0_g1	ENSOCUG00000010773	ENSMUSG00000005611	MRVI1
TRINITY_DN45352_c0_g1	ENSOCUG00000007405	ENSMUSG00000064128	CENPJ
TRINITY_DN45382_c0_g1	ENSOCUG00000013918	ENSMUSG00000030816	RNF40
TRINITY_DN45567_c0_g1	ENSOCUG00000011836	ENSMUSG00000049133	FLG2
TRINITY_DN45603_c0_g1	ENSOCUG00000024953	NA	NA
TRINITY_DN46534_c0_g1	ENSMUSG00000079247	ENSMUSG00000079247	Gm13691
TRINITY_DN46594_c0_g1	ENSOCUG00000022025	ENSMUSG00000039148	NA
TRINITY_DN46772_c0_g1	ENSOCUG00000026917	ENSMUSG00000031548	NA
TRINITY_DN46779_c0_g1	ENSOCUG00000016448	ENSMUSG00000094686	CCL21
TRINITY_DN47026_c0_g1	ENSOCUG00000029419	ENSMUSG00000090486	NA
TRINITY_DN47123_c0_g1	ENSOCUG00000015524	ENSMUSG00000073530	PAPPA2
TRINITY_DN47139_c0_g1	ENSMUSG00000018293	ENSMUSG00000018293	Pfn1
TRINITY_DN47394_c0_g1	ENSOCUG00000007443	ENSMUSG00000017639	RAB11FIP4
TRINITY_DN47702_c0_g1	ENSOCUG00000016314	ENSMUSG00000054675	TMEM119
TRINITY_DN47872_c0_g1	ENSOCUG00000014548	ENSMUSG00000034282	EVPL
TRINITY_DN47908_c0_g1	ENSMUSG00000041037	ENSMUSG00000041037	Irgq
TRINITY_DN48072_c0_g1	ENSOCUG00000026036	ENSMUSG00000053560	NA
TRINITY_DN48187_c0_g1	ENSOCUG00000004499	ENSMUSG00000006574	SLC4A1
TRINITY_DN48256_c0_g1	ENSOCUG00000001889	NA	YBX3
TRINITY_DN48268_c0_g1	ENSOCUG00000022921	ENSMUSG00000044433	CAMSAP3
TRINITY_DN48469_c0_g1	ENSMUSG00000010154	ENSMUSG00000010154	Spire2
TRINITY_DN48583_c0_g1	ENSOCUG00000010495	ENSMUSG00000029875	CCDC184
TRINITY_DN48650_c0_g1	ENSOCUG00000003169	ENSMUSG00000032497	LRRFIP2
TRINITY_DN48718_c0_g1	ENSOCUG00000007297	ENSMUSG00000068036	AFDN
TRINITY_DN48775_c0_g1	ENSOCUG00000025022	ENSMUSG00000030717	NUPR1
TRINITY_DN49256_c0_g1	ENSOCUG00000009140	ENSMUSG00000044533	NA
TRINITY_DN49624_c0_g1	ENSOCUG00000008097	ENSMUSG00000056605	KRT72
TRINITY_DN49735_c0_g1	ENSOCUG00000007633	ENSMUSG00000002129	SF3A1
TRINITY_DN49935_c0_g1	ENSOCUG00000024383	ENSMUSG00000033307	MIF
TRINITY_DN50002_c0_g1	ENSOCUG00000013466	ENSMUSG00000022240	PKP4
TRINITY_DN50050_c0_g1	ENSOCUG00000023406	ENSMUSG00000037166	PPP1R14A
TRINITY_DN50063_c0_g1	ENSOCUG00000003958	ENSMUSG00000015854	CD163
TRINITY_DN50064_c0_g1	ENSOCUG00000008325	ENSMUSG00000029455	NA
TRINITY_DN50124_c0_g1	ENSOCUG00000017831	ENSMUSG00000056529	PTAFR
TRINITY_DN50199_c0_g1	ENSOCUG00000010988	ENSMUSG00000027430	NA
TRINITY_DN50321_c0_g1	ENSOCUG00000014618	ENSMUSG00000030844	RGS10
TRINITY_DN50495_c0_g1	ENSOCUG00000014151	ENSMUSG00000002455	PRPF6
TRINITY_DN50498_c0_g1	ENSMUSG00000048895	ENSMUSG00000048895	Cdk5r1
TRINITY_DN50551_c0_g1	ENSOCUG00000008325	ENSMUSG00000029455	NA
TRINITY_DN50603_c0_g1	ENSOCUG00000003792	ENSMUSG00000023885	THBS1
TRINITY_DN50615_c0_g1	ENSOCUG00000002701	ENSMUSG00000039084	CHADL
TRINITY_DN50649_c0_g1	ENSMUSG00000042406	ENSMUSG00000042406	Atf4
TRINITY_DN50724_c0_g1	ENSMUSG00000028793	ENSMUSG00000028793	Rnf19b
TRINITY_DN50793_c0_g1	ENSOCUG00000014694	ENSMUSG00000060708	BCAS4
TRINITY_DN5106_c0_g1	ENSOCUG00000023020	ENSMUSG00000027223	MAPK8IP1
TRINITY_DN51536_c0_g1	ENSOCUG00000013002	ENSMUSG00000024002	BRD4
TRINITY_DN51544_c0_g1	ENSOCUG00000026796	ENSMUSG00000029860	ZYX
TRINITY_DN51554_c0_g1	ENSOCUG00000023764	NA	CCDC80
TRINITY_DN51585_c0_g1	ENSOCUG00000011198	ENSMUSG00000001054	NA
TRINITY_DN51597_c0_g1	ENSMUSG00000090738	ENSMUSG00000090738	Gm17727
TRINITY_DN51600_c0_g1	ENSMUSG00000055639	ENSMUSG00000055639	Dach1
TRINITY_DN51609_c0_g1	ENSOCUG00000014885	ENSMUSG00000018921	PELP1
TRINITY_DN51668_c0_g1	ENSMUSG00000096210	ENSMUSG00000096210	H1f0
TRINITY_DN51738_c0_g1	ENSOCUG00000013904	ENSMUSG00000032578	CISH
TRINITY_DN51774_c0_g1	ENSOCUG00000010830	ENSMUSG00000039262	PRRC2B
TRINITY_DN51891_c0_g1	ENSOCUG00000004711	ENSMUSG00000002983	CLASRP
TRINITY_DN51901_c0_g1	ENSOCUG00000000249	ENSMUSG00000028949	SMARCD3
TRINITY_DN52157_c0_g1	ENSOCUG00000006321	ENSMUSG00000004665	NA
TRINITY_DN52178_c0_g1	ENSOCUG00000000391	ENSMUSG00000071192	WFIKKN2
TRINITY_DN52265_c0_g1	ENSOCUG00000027186	ENSMUSG00000019178	STYXL1
TRINITY_DN52284_c0_g1	ENSOCUG00000029298	NA	CIR1
TRINITY_DN52349_c0_g1	ENSMUSG00000021264	ENSMUSG00000021264	Yy1
TRINITY_DN52558_c0_g1	ENSOCUG00000013520	ENSMUSG00000032292	NR2F2
TRINITY_DN52571_c0_g1	ENSOCUG00000005626	ENSMUSG00000045102	POLN
TRINITY_DN52718_c0_g1	ENSOCUG00000009474	ENSMUSG00000071659	NA
TRINITY_DN52765_c0_g1	ENSOCUG00000022364	ENSMUSG00000025489	NA
TRINITY_DN52844_c0_g1	ENSOCUG00000022843	ENSMUSG00000061032	NA
TRINITY_DN52946_c0_g1	ENSOCUG00000003521	ENSMUSG00000069601	ANK3
TRINITY_DN52948_c0_g1	ENSOCUG00000029715	ENSMUSG00000094472	NA
TRINITY_DN53011_c0_g1	ENSOCUG00000027655	ENSMUSG00000029642	NA
TRINITY_DN53293_c0_g1	ENSOCUG00000024197	ENSMUSG00000006526	NA
TRINITY_DN53300_c0_g1	ENSOCUG00000012064	ENSMUSG00000033020	POLR2F
TRINITY_DN53382_c0_g1	ENSOCUG00000006010	ENSMUSG00000025132	ARHGDIB
TRINITY_DN53400_c0_g1	ENSOCUG00000002272	ENSMUSG00000074652	MYH7B
TRINITY_DN53556_c0_g1	ENSOCUG00000012444	ENSMUSG00000047746	FBXO40
TRINITY_DN53573_c0_g1	ENSOCUG00000023028	ENSMUSG00000020923	UBTF
TRINITY_DN53709_c0_g1	ENSOCUG00000014415	ENSMUSG00000039218	SRRM2
TRINITY_DN53730_c0_g1	ENSOCUG00000011143	ENSMUSG00000024912	FOSL1
TRINITY_DN53793_c0_g1	ENSMUSG00000018861	ENSMUSG00000018861	Fdxr
TRINITY_DN53859_c0_g1	ENSOCUG00000004341	ENSMUSG00000020713	NA
TRINITY_DN53878_c0_g1	ENSOCUG00000011428	ENSMUSG00000028637	CCDC30
TRINITY_DN53884_c0_g1	ENSOCUG00000023873	ENSMUSG00000032615	NT5M
TRINITY_DN53928_c0_g1	ENSOCUG00000012922	ENSMUSG00000045288	ANKS4B
TRINITY_DN5404_c0_g1	ENSOCUG00000007744	ENSMUSG00000037815	CTNNA1
TRINITY_DN54055_c0_g1	ENSMUSG00000024937	ENSMUSG00000024937	Ehbp1l1
TRINITY_DN54077_c0_g1	ENSOCUG00000029313	ENSMUSG00000037922	BANK1
TRINITY_DN54367_c0_g1	ENSOCUG00000008873	ENSMUSG00000061780	GZMK
TRINITY_DN54546_c0_g1	ENSOCUG00000004211	ENSMUSG00000089876	TMEM102
TRINITY_DN54690_c0_g1	ENSOCUG00000001801	ENSMUSG00000029563	FOXP2
TRINITY_DN54694_c0_g1	ENSOCUG00000004590	ENSMUSG00000045672	COL27A1
TRINITY_DN54814_c0_g1	ENSOCUG00000026249	ENSMUSG00000067722	NA
TRINITY_DN54886_c0_g1	ENSOCUG00000005211	ENSMUSG00000031595	PDGFRL
TRINITY_DN54912_c0_g1	ENSOCUG00000011525	ENSMUSG00000039457	PPL
TRINITY_DN55036_c0_g1	ENSOCUG00000021242	ENSMUSG00000026413	PKP1
TRINITY_DN55186_c0_g1	ENSOCUG00000000910	ENSMUSG00000046792	ZNF629
TRINITY_DN55222_c0_g1	ENSOCUG00000014425	ENSMUSG00000043336	FILIP1L
TRINITY_DN55278_c0_g1	ENSOCUG00000010587	ENSMUSG00000022892	APP
TRINITY_DN55576_c0_g1	ENSMUSG00000051515	ENSMUSG00000051515	Fam181b
TRINITY_DN55745_c0_g1	ENSOCUG00000005996	ENSMUSG00000037475	THOC2
TRINITY_DN55789_c0_g1	ENSOCUG00000001601	ENSMUSG00000037455	SLC18B1
TRINITY_DN55793_c0_g1	ENSMUSG00000003199	ENSMUSG00000003199	Mpnd
TRINITY_DN55875_c1_g1	ENSOCUG00000026623	ENSMUSG00000034168	IRF2BPL
TRINITY_DN55946_c0_g1	ENSOCUG00000027852	ENSMUSG00000041115	IQSEC2
TRINITY_DN55986_c1_g1	ENSOCUG00000026506	ENSMUSG00000029430	NA
TRINITY_DN56039_c0_g1	ENSOCUG00000013002	ENSMUSG00000024002	BRD4
TRINITY_DN56082_c0_g1	ENSOCUG00000027347	ENSMUSG00000024325	NA
TRINITY_DN56205_c0_g1	ENSOCUG00000013002	ENSMUSG00000024002	BRD4
TRINITY_DN56280_c0_g1	ENSOCUG00000000792	ENSMUSG00000025504	EPS8
TRINITY_DN56464_c0_g1	ENSOCUG00000011602	ENSMUSG00000025262	FAM120C
TRINITY_DN56490_c0_g1	ENSOCUG00000025901	ENSMUSG00000069833	NA
TRINITY_DN56501_c0_g1	ENSOCUG00000010693	ENSMUSG00000037362	NOV
TRINITY_DN56530_c0_g1	ENSOCUG00000014988	ENSMUSG00000026043	COL3A1
TRINITY_DN56660_c0_g1	ENSOCUG00000015323	ENSMUSG00000030034	NA
TRINITY_DN56692_c0_g1	ENSOCUG00000002185	ENSMUSG00000027577	NA
TRINITY_DN56731_c1_g1	ENSOCUG00000001212	ENSMUSG00000071076	JUN
TRINITY_DN56765_c0_g1	ENSOCUG00000014583	NA	NA
TRINITY_DN56882_c0_g1	ENSOCUG00000028125	ENSMUSG00000058927	NA
TRINITY_DN57141_c0_g1	ENSMUSG00000035799	ENSMUSG00000035799	Twist1
TRINITY_DN57200_c0_g1	ENSOCUG00000008274	ENSMUSG00000010175	PROX1
TRINITY_DN57446_c0_g1	ENSOCUG00000014211	ENSMUSG00000041308	SNTB2
TRINITY_DN57633_c0_g1	ENSOCUG00000027852	ENSMUSG00000041115	IQSEC2
TRINITY_DN5778_c0_g1	ENSOCUG00000013047	ENSMUSG00000026478	NA
TRINITY_DN57816_c0_g1	ENSOCUG00000004668	ENSMUSG00000000627	SEMA4F
TRINITY_DN5784_c0_g1	ENSOCUG00000006110	ENSMUSG00000045983	EIF4G1
TRINITY_DN57998_c0_g1	ENSOCUG00000013150	ENSMUSG00000054889	DSP
TRINITY_DN58098_c0_g1	ENSOCUG00000005457	ENSMUSG00000027932	SLC27A3
TRINITY_DN58131_c0_g2	ENSOCUG00000000391	ENSMUSG00000071192	WFIKKN2
TRINITY_DN58194_c0_g1	ENSOCUG00000003917	ENSMUSG00000028197	COL24A1
TRINITY_DN58281_c0_g1	ENSOCUG00000014628	ENSMUSG00000042625	SAFB
TRINITY_DN58291_c0_g1	ENSOCUG00000011062	ENSMUSG00000111375	BTBD8
TRINITY_DN58343_c0_g1	ENSOCUG00000011107	ENSMUSG00000026347	TMEM163
TRINITY_DN58407_c0_g1	ENSOCUG00000005089	ENSMUSG00000071014	NDUFB6
TRINITY_DN58440_c0_g1	ENSOCUG00000005671	NA	SLC9B1
TRINITY_DN58441_c0_g1	ENSOCUG00000004221	ENSMUSG00000005994	TYRP1
TRINITY_DN58538_c0_g1	ENSOCUG00000005696	ENSMUSG00000075284	WIPF1
TRINITY_DN58567_c0_g1	ENSOCUG00000029640	NA	ORY1
TRINITY_DN58595_c0_g1	ENSOCUG00000023043	ENSMUSG00000032280	TLE3
TRINITY_DN58634_c0_g1	ENSOCUG00000013047	ENSMUSG00000026478	NA
TRINITY_DN58639_c0_g1	ENSOCUG00000005703	ENSMUSG00000007836	HNRNPA0
TRINITY_DN58641_c0_g1	ENSOCUG00000021076	ENSMUSG00000039741	NA
TRINITY_DN58664_c0_g1	ENSOCUG00000003623	ENSMUSG00000025809	ITGB1
TRINITY_DN58705_c0_g1	ENSOCUG00000015755	NA	DENND2D
TRINITY_DN58811_c0_g1	ENSOCUG00000012324	ENSMUSG00000032845	ALPK2
TRINITY_DN58813_c0_g1	ENSOCUG00000029112	ENSMUSG00000064367	ND5
TRINITY_DN58819_c0_g1	ENSOCUG00000004786	ENSMUSG00000025289	PRDX4
TRINITY_DN58855_c0_g1	ENSOCUG00000024766	ENSMUSG00000047084	NA
TRINITY_DN58890_c0_g1	ENSOCUG00000016314	NA	TMEM119
TRINITY_DN58973_c0_g1	ENSOCUG00000029713	NA	NA
TRINITY_DN59012_c0_g1	ENSMUSG00000078440	ENSMUSG00000078440	Dohh
TRINITY_DN59047_c0_g1	ENSOCUG00000023315	ENSMUSG00000062127	CTTNBP2NL
TRINITY_DN59100_c0_g1	ENSOCUG00000028026	ENSMUSG00000042286	STAB1
TRINITY_DN59114_c0_g1	ENSOCUG00000001879	ENSMUSG00000037617	SPAG1
TRINITY_DN59173_c0_g1	ENSOCUG00000010813	ENSMUSG00000032417	RWDD2A
TRINITY_DN59252_c0_g1	ENSMUSG00000045752	ENSMUSG00000045752	Tssc4
TRINITY_DN59275_c0_g1	ENSOCUG00000002587	ENSMUSG00000047907	TSHZ2
TRINITY_DN59284_c0_g2	ENSMUSG00000038637	ENSMUSG00000038637	Lrrc56
TRINITY_DN59290_c0_g1	ENSOCUG00000001618	ENSMUSG00000028864	HGF
TRINITY_DN59319_c0_g1	ENSOCUG00000004732	NA	TCHHL1
TRINITY_DN59342_c0_g1	ENSMUSG00000078440	ENSMUSG00000078440	Dohh
TRINITY_DN59375_c0_g1	ENSOCUG00000010379	ENSMUSG00000059049	FREM1
TRINITY_DN59389_c0_g1	ENSOCUG00000016763	ENSMUSG00000037493	CIB2
TRINITY_DN59428_c0_g1	ENSOCUG00000014689	ENSMUSG00000048583	IGF1
TRINITY_DN59434_c0_g1	ENSOCUG00000006582	ENSMUSG00000058908	PLA2G2A
TRINITY_DN59463_c0_g1	ENSOCUG00000014205	ENSMUSG00000061603	AKAP6
TRINITY_DN59491_c0_g1	ENSOCUG00000006500	ENSMUSG00000060961	SLC4A4
TRINITY_DN59534_c2_g1	ENSOCUG00000004407	ENSMUSG00000059288	CDYL
TRINITY_DN59540_c0_g1	ENSMUSG00000003575	ENSMUSG00000003575	Crtc1
TRINITY_DN59571_c0_g1	ENSOCUG00000013221	ENSMUSG00000031987	EGLN1
TRINITY_DN59576_c0_g1	ENSOCUG00000001968	ENSMUSG00000027570	NA
TRINITY_DN59589_c0_g1	ENSOCUG00000010383	ENSMUSG00000018774	CD68
TRINITY_DN59600_c0_g1	ENSOCUG00000024503	ENSMUSG00000010760	PHLDA3
TRINITY_DN59620_c0_g1	ENSOCUG00000000725	ENSMUSG00000007480	MC5R
TRINITY_DN59621_c0_g1	ENSOCUG00000022649	ENSMUSG00000037010	APLN
TRINITY_DN59623_c0_g1	ENSOCUG00000014077	ENSMUSG00000002020	LTBP2
TRINITY_DN59671_c1_g1	ENSOCUG00000029096	ENSMUSG00000064351	COX1
TRINITY_DN59690_c0_g1	ENSOCUG00000027096	ENSMUSG00000019471	CDC37
TRINITY_DN59741_c0_g1	ENSOCUG00000024716	ENSMUSG00000003970	RPL8
TRINITY_DN59772_c0_g1	ENSOCUG00000017294	ENSMUSG00000061118	DNAJC30
TRINITY_DN59812_c0_g1	ENSMUSG00000035203	ENSMUSG00000035203	Epn1
TRINITY_DN59821_c0_g1	ENSOCUG00000009989	ENSMUSG00000028789	AZIN2
TRINITY_DN59871_c0_g1	ENSOCUG00000013587	ENSMUSG00000032089	IL10RA
TRINITY_DN59892_c0_g1	ENSOCUG00000003409	ENSMUSG00000035297	COPS4
TRINITY_DN59929_c0_g1	ENSOCUG00000017098	ENSMUSG00000071015	C6orf163
TRINITY_DN59943_c0_g1	ENSOCUG00000004693	ENSMUSG00000043614	VPS37C
TRINITY_DN59953_c0_g1	ENSOCUG00000024939	ENSMUSG00000045932	IFIT2
TRINITY_DN59973_c0_g1	ENSOCUG00000014375	ENSMUSG00000041552	PTCHD1
TRINITY_DN59997_c0_g1	ENSOCUG00000024910	ENSMUSG00000075227	ZNHIT2
TRINITY_DN60030_c0_g1	ENSMUSG00000025731	ENSMUSG00000025731	Mettl26
TRINITY_DN60049_c0_g1	ENSOCUG00000016164	ENSMUSG00000024087	CYP1B1
TRINITY_DN60051_c0_g1	ENSOCUG00000001406	ENSMUSG00000021514	NA
TRINITY_DN60063_c0_g1	ENSOCUG00000006190	ENSMUSG00000039542	NCAM1
TRINITY_DN60070_c0_g1	ENSOCUG00000027985	ENSMUSG00000023905	TNFRSF12A
TRINITY_DN60083_c0_g1	ENSOCUG00000008616	ENSMUSG00000074405	NA
TRINITY_DN60112_c0_g1	ENSOCUG00000016626	ENSMUSG00000073207	CCDC160
TRINITY_DN60113_c0_g1	ENSOCUG00000022415	ENSMUSG00000019909	FAM162B
TRINITY_DN60119_c0_g1	ENSOCUG00000021605	ENSMUSG00000032812	ARAP1
TRINITY_DN60166_c0_g2	ENSOCUG00000000901	ENSMUSG00000030683	SEZ6L2
TRINITY_DN60252_c0_g1	ENSOCUG00000015840	ENSMUSG00000022623	SHANK3
TRINITY_DN60261_c0_g1	ENSOCUG00000026747	ENSMUSG00000007670	NA
TRINITY_DN60274_c0_g1	ENSOCUG00000001046	ENSMUSG00000029306	IBSP
TRINITY_DN60286_c0_g1	ENSOCUG00000007901	ENSMUSG00000027200	SEMA6D
TRINITY_DN60349_c0_g1	ENSOCUG00000016469	ENSMUSG00000024806	MLANA
TRINITY_DN60511_c0_g1	ENSOCUG00000003536	ENSMUSG00000029636	WASF3
TRINITY_DN60548_c0_g1	ENSOCUG00000010090	ENSMUSG00000042462	DCTPP1
TRINITY_DN60578_c0_g1	ENSOCUG00000020990	ENSMUSG00000028943	ESPN
TRINITY_DN60579_c0_g1	ENSOCUG00000002733	ENSMUSG00000020866	CACNA1G
TRINITY_DN60591_c0_g1	ENSOCUG00000016207	ENSMUSG00000036537	RNF113A
TRINITY_DN60624_c0_g1	ENSOCUG00000029466	ENSMUSG00000070737	TMEM35B
TRINITY_DN60644_c0_g1	ENSOCUG00000005094	ENSMUSG00000037035	INHBB
TRINITY_DN60670_c0_g1	ENSMUSG00000045114	ENSMUSG00000045114	Prrt2
TRINITY_DN60677_c0_g1	ENSOCUG00000011687	ENSMUSG00000022877	HRG
TRINITY_DN60703_c0_g1	ENSOCUG00000017260	ENSMUSG00000071653	LBHD1
TRINITY_DN60703_c0_g2	ENSOCUG00000017260	ENSMUSG00000071653	LBHD1
TRINITY_DN60733_c0_g1	ENSOCUG00000017544	ENSMUSG00000036833	PNPLA7
TRINITY_DN60737_c0_g1	ENSOCUG00000010069	ENSMUSG00000035357	RNF41
TRINITY_DN60745_c0_g1	ENSOCUG00000026623	ENSMUSG00000044030	IRF2BPL
TRINITY_DN60765_c0_g1	ENSOCUG00000022480	ENSMUSG00000031447	LAMP1
TRINITY_DN60852_c0_g1	ENSOCUG00000014914	NA	AEBP1
TRINITY_DN60869_c0_g1	ENSMUSG00000040841	ENSMUSG00000040841	Six5
TRINITY_DN60907_c0_g1	ENSOCUG00000025533	ENSMUSG00000049422	CHCHD10
TRINITY_DN60951_c0_g1	ENSOCUG00000022509	ENSMUSG00000045103	NA
TRINITY_DN60952_c0_g1	ENSOCUG00000022117	ENSMUSG00000039087	NA
TRINITY_DN60960_c0_g1	ENSOCUG00000015515	ENSMUSG00000051166	EML5
TRINITY_DN61034_c0_g1	ENSOCUG00000009363	ENSMUSG00000022528	HES1
TRINITY_DN61054_c0_g1	ENSOCUG00000014885	ENSMUSG00000018921	PELP1
TRINITY_DN61093_c0_g1	ENSOCUG00000010929	ENSMUSG00000023143	NAGPA
TRINITY_DN61104_c0_g1	ENSMUSG00000034382	ENSMUSG00000034382	AI661453
TRINITY_DN61129_c0_g1	ENSOCUG00000006445	ENSMUSG00000081683	FZD4
TRINITY_DN61132_c0_g1	ENSMUSG00000021451	ENSMUSG00000021451	Sema4d
TRINITY_DN61176_c0_g1	ENSOCUG00000024833	ENSMUSG00000045128	RPL18A
TRINITY_DN61183_c0_g1	ENSOCUG00000025668	ENSMUSG00000094219	CALHM3
TRINITY_DN61184_c0_g1	ENSOCUG00000021629	ENSMUSG00000044562	RASIP1
TRINITY_DN61197_c0_g1	ENSOCUG00000012115	ENSMUSG00000000142	AXIN2
TRINITY_DN61198_c0_g1	ENSOCUG00000025714	ENSMUSG00000031221	NA
TRINITY_DN61206_c0_g1	ENSOCUG00000010396	ENSMUSG00000068882	SSB
TRINITY_DN61218_c0_g1	ENSOCUG00000021213	ENSMUSG00000015950	NCF1
TRINITY_DN61226_c0_g1	ENSMUSG00000001729	ENSMUSG00000001729	Akt1
TRINITY_DN61233_c0_g1	ENSOCUG00000013643	ENSMUSG00000055044	PDLIM1
TRINITY_DN61294_c0_g1	ENSOCUG00000026486	ENSMUSG00000024949	SF1
TRINITY_DN61305_c0_g1	ENSOCUG00000014946	ENSMUSG00000049892	RASD1
TRINITY_DN61309_c0_g1	ENSOCUG00000024951	ENSMUSG00000075588	HOXB2
TRINITY_DN61404_c0_g1	ENSOCUG00000007449	ENSMUSG00000031962	NA
TRINITY_DN6141_c0_g1	ENSOCUG00000028052	ENSMUSG00000032531	AMOTL2
TRINITY_DN61447_c0_g1	ENSOCUG00000022807	ENSMUSG00000040345	ARHGAP9
TRINITY_DN61451_c0_g1	ENSOCUG00000002853	ENSMUSG00000037428	NA
TRINITY_DN61484_c0_g1	ENSOCUG00000008523	ENSMUSG00000029648	FLT1
TRINITY_DN61497_c0_g1	ENSOCUG00000007814	ENSMUSG00000025178	PI4K2A
TRINITY_DN61513_c0_g1	ENSOCUG00000006705	ENSMUSG00000046961	GPR156
TRINITY_DN61517_c0_g1	ENSOCUG00000028094	NA	PRC1
TRINITY_DN61519_c0_g1	ENSOCUG00000007222	ENSMUSG00000027940	NA
TRINITY_DN61529_c0_g1	ENSOCUG00000008083	ENSMUSG00000021244	YLPM1
TRINITY_DN61543_c0_g3	ENSOCUG00000004492	ENSMUSG00000009545	KCNQ1
TRINITY_DN61549_c0_g1	ENSOCUG00000008934	ENSMUSG00000018341	IL12RB2
TRINITY_DN61553_c0_g1	ENSMUSG00000024960	ENSMUSG00000024960	Plcb3
TRINITY_DN61588_c0_g1	ENSOCUG00000009686	ENSMUSG00000010110	STX5
TRINITY_DN61648_c0_g1	ENSOCUG00000013332	ENSMUSG00000028796	PHC2
TRINITY_DN61690_c0_g1	ENSOCUG00000000009	ENSMUSG00000028478	CLTA
TRINITY_DN61703_c0_g1	ENSMUSG00000044934	ENSMUSG00000044934	Zfp367
TRINITY_DN61714_c0_g1	ENSOCUG00000026432	ENSMUSG00000024732	CCDC86
TRINITY_DN61716_c0_g1	ENSOCUG00000000927	ENSMUSG00000015850	ADAMTSL4
TRINITY_DN61792_c0_g1	ENSOCUG00000000659	ENSMUSG00000027859	NA
TRINITY_DN61815_c0_g1	ENSOCUG00000013635	ENSMUSG00000049470	AFF4
TRINITY_DN61827_c0_g1	ENSOCUG00000010695	ENSMUSG00000052139	BABAM2
TRINITY_DN61870_c0_g1	ENSOCUG00000015842	ENSMUSG00000004837	NA
TRINITY_DN61923_c0_g1	ENSOCUG00000021137	ENSMUSG00000018822	SFRP5
TRINITY_DN61960_c0_g1	ENSOCUG00000026635	ENSMUSG00000100916	LHB
TRINITY_DN61978_c0_g1	ENSOCUG00000013490	ENSMUSG00000061024	RRS1
TRINITY_DN61994_c0_g1	ENSOCUG00000006590	ENSMUSG00000042106	FAM212A
TRINITY_DN61997_c0_g1	ENSOCUG00000007792	ENSMUSG00000050132	SARM1
TRINITY_DN62035_c0_g1	ENSOCUG00000006018	ENSMUSG00000004070	HMOX2
TRINITY_DN62038_c0_g1	ENSOCUG00000012399	ENSMUSG00000031078	CTTN
TRINITY_DN62065_c0_g1	ENSOCUG00000013799	ENSMUSG00000034485	UACA
TRINITY_DN62088_c0_g1	ENSOCUG00000003009	ENSMUSG00000029701	RBM28
TRINITY_DN62121_c0_g1	ENSOCUG00000012971	ENSMUSG00000014303	GLIS2
TRINITY_DN62202_c0_g1	ENSOCUG00000026623	ENSMUSG00000051495	IRF2BPL
TRINITY_DN62202_c0_g2	ENSOCUG00000026623	ENSMUSG00000034168	IRF2BPL
TRINITY_DN62215_c0_g1	ENSOCUG00000012236	ENSMUSG00000034435	TMEM30B
TRINITY_DN62320_c0_g1	ENSOCUG00000010011	ENSMUSG00000028063	LMNA
TRINITY_DN62413_c0_g1	ENSOCUG00000014696	NA	NA
TRINITY_DN62416_c0_g1	ENSOCUG00000021320	ENSMUSG00000027422	RRBP1
TRINITY_DN62501_c0_g1	ENSOCUG00000011740	ENSMUSG00000033454	ZBTB1
TRINITY_DN62556_c0_g1	ENSOCUG00000002899	ENSMUSG00000007591	TSSK4
TRINITY_DN62635_c1_g1	ENSOCUG00000027712	ENSMUSG00000060036	NA
TRINITY_DN62686_c0_g1	ENSOCUG00000014197	ENSMUSG00000025044	MSR1
TRINITY_DN62693_c0_g1	ENSOCUG00000002317	ENSMUSG00000029072	NA
TRINITY_DN62704_c0_g1	ENSMUSG00000074093	ENSMUSG00000074093	Svip
TRINITY_DN62716_c0_g1	ENSOCUG00000028052	ENSMUSG00000032531	AMOTL2
TRINITY_DN62781_c0_g1	ENSOCUG00000001575	ENSMUSG00000020733	SLC9A3R1
TRINITY_DN62806_c0_g1	ENSOCUG00000007472	ENSMUSG00000048126	NA
TRINITY_DN62846_c0_g1	ENSOCUG00000014459	ENSMUSG00000100210	NA
TRINITY_DN62910_c0_g1	ENSOCUG00000009067	ENSMUSG00000037993	DHX38
TRINITY_DN62932_c0_g1	ENSMUSG00000015776	ENSMUSG00000015776	Med22
TRINITY_DN62950_c0_g1	ENSMUSG00000059851	ENSMUSG00000059851	Kmt5c
TRINITY_DN62_c0_g1	ENSMUSG00000033762	ENSMUSG00000033762	Recql4
TRINITY_DN63012_c0_g1	ENSOCUG00000016636	ENSMUSG00000024180	TMEM8B
TRINITY_DN63033_c0_g1	ENSOCUG00000014186	ENSMUSG00000005299	NA
TRINITY_DN63118_c0_g1	ENSMUSG00000037722	ENSMUSG00000037722	Gnpnat1
TRINITY_DN63123_c0_g1	ENSOCUG00000017805	ENSMUSG00000030309	CAPRIN2
TRINITY_DN63161_c0_g1	ENSMUSG00000039148	ENSMUSG00000039148	Sart1
TRINITY_DN63256_c0_g1	ENSOCUG00000002324	ENSMUSG00000038611	PHRF1
TRINITY_DN63260_c1_g1	ENSOCUG00000010460	ENSMUSG00000029478	NCOR1
TRINITY_DN63271_c1_g1	ENSOCUG00000021368	ENSMUSG00000022477	ACO2
TRINITY_DN63289_c0_g1	ENSOCUG00000005851	NA	MED12L
TRINITY_DN63325_c0_g1	ENSMUSG00000029478	ENSMUSG00000029478	Ncor2
TRINITY_DN63377_c0_g1	ENSOCUG00000028135	ENSMUSG00000043629	C2orf88
TRINITY_DN63401_c0_g1	ENSOCUG00000003367	ENSMUSG00000027995	TLR2
TRINITY_DN63433_c0_g1	ENSOCUG00000028058	ENSMUSG00000020309	CHAC2
TRINITY_DN63433_c1_g1	ENSOCUG00000028058	ENSMUSG00000020309	CHAC2
TRINITY_DN63450_c0_g1	ENSOCUG00000026623	ENSMUSG00000034168	IRF2BPL
TRINITY_DN63451_c0_g1	ENSOCUG00000000485	NA	NAF1
TRINITY_DN63457_c0_g1	ENSOCUG00000001326	NA	SEMA4A
TRINITY_DN63465_c0_g1	ENSOCUG00000023670	ENSMUSG00000001240	RAMP2
TRINITY_DN63475_c0_g1	ENSOCUG00000014859	ENSMUSG00000039852	RERE
TRINITY_DN63485_c0_g1	ENSMUSG00000002833	ENSMUSG00000002833	Hdgfl2
TRINITY_DN63531_c0_g1	ENSOCUG00000014289	ENSMUSG00000022346	MYC
TRINITY_DN63574_c0_g1	ENSOCUG00000023795	ENSMUSG00000090110	NA
TRINITY_DN63622_c0_g1	ENSOCUG00000014518	ENSMUSG00000020802	UBE2O
TRINITY_DN63656_c0_g1	ENSOCUG00000000401	ENSMUSG00000025877	HK3
TRINITY_DN63693_c0_g1	ENSOCUG00000023765	ENSMUSG00000022403	NA
TRINITY_DN63716_c0_g1	ENSOCUG00000011816	ENSMUSG00000029445	HPD
TRINITY_DN63774_c0_g1	ENSOCUG00000001921	ENSMUSG00000071252	NA
TRINITY_DN63813_c0_g1	ENSOCUG00000010810	ENSMUSG00000037499	NENF
TRINITY_DN63817_c0_g1	ENSOCUG00000027389	ENSMUSG00000046160	OLIG1
TRINITY_DN63839_c0_g1	ENSOCUG00000009395	ENSMUSG00000055022	CNTN1
TRINITY_DN63847_c0_g1	ENSOCUG00000006905	ENSMUSG00000002661	ALKBH7
TRINITY_DN63848_c0_g1	ENSOCUG00000027365	ENSMUSG00000032081	APOC3
TRINITY_DN63868_c0_g1	ENSOCUG00000004452	ENSMUSG00000006522	ITIH6
TRINITY_DN63874_c0_g1	ENSOCUG00000015880	ENSMUSG00000024966	STIP1
TRINITY_DN63890_c0_g1	ENSOCUG00000001297	ENSMUSG00000039713	PLEKHG5
TRINITY_DN63935_c0_g1	ENSOCUG00000017294	ENSMUSG00000061118	DNAJC30
TRINITY_DN63963_c0_g1	ENSMUSG00000009555	ENSMUSG00000009555	Cdk9
TRINITY_DN63969_c0_g1	ENSOCUG00000003876	ENSMUSG00000041842	FHDC1
TRINITY_DN63981_c0_g1	ENSOCUG00000027443	ENSMUSG00000025153	NA
TRINITY_DN64032_c0_g1	ENSMUSG00000075600	ENSMUSG00000075600	Zc3h3
TRINITY_DN64083_c0_g1	ENSOCUG00000027981	ENSMUSG00000035692	ISG15
TRINITY_DN64087_c0_g1	ENSOCUG00000003383	ENSMUSG00000026110	MGAT4A
TRINITY_DN64157_c1_g1	ENSOCUG00000004020	ENSMUSG00000027394	TTL
TRINITY_DN64209_c0_g1	ENSMUSG00000024927	ENSMUSG00000024927	Rela
TRINITY_DN64220_c0_g2	ENSOCUG00000016171	ENSMUSG00000012819	NA
TRINITY_DN64372_c0_g1	ENSOCUG00000016445	ENSMUSG00000015468	NOTCH4
TRINITY_DN64379_c0_g1	ENSOCUG00000000980	ENSMUSG00000039477	NA
TRINITY_DN64452_c0_g1	ENSOCUG00000002448	ENSMUSG00000026103	GLS
TRINITY_DN64459_c0_g1	ENSOCUG00000003287	ENSMUSG00000036372	TMEM258
TRINITY_DN64482_c0_g1	ENSOCUG00000008031	NA	ETV4
TRINITY_DN64577_c0_g1	ENSOCUG00000011817	ENSMUSG00000006219	FBLIM1
TRINITY_DN64631_c0_g1	ENSOCUG00000010317	ENSMUSG00000032575	MANF
TRINITY_DN64656_c0_g1	ENSMUSG00000070319	ENSMUSG00000070319	Eif3g
TRINITY_DN64680_c0_g1	ENSOCUG00000011538	ENSMUSG00000051985	NA
TRINITY_DN64685_c0_g1	ENSOCUG00000027001	ENSMUSG00000024790	NA
TRINITY_DN646_c0_g1	ENSOCUG00000023629	ENSMUSG00000032741	TPCN1
TRINITY_DN64715_c0_g1	ENSOCUG00000006323	ENSMUSG00000030689	INO80E
TRINITY_DN64728_c0_g1	ENSOCUG00000013315	ENSMUSG00000051159	CITED1
TRINITY_DN64739_c0_g1	ENSOCUG00000003505	ENSMUSG00000073062	NA
TRINITY_DN64756_c0_g1	ENSOCUG00000000868	ENSMUSG00000026166	CCL20
TRINITY_DN64759_c0_g1	ENSOCUG00000007192	ENSMUSG00000055633	ZSCAN20
TRINITY_DN64760_c0_g1	ENSOCUG00000015625	ENSMUSG00000029705	CUX1
TRINITY_DN64771_c0_g1	ENSOCUG00000002413	ENSMUSG00000038692	HOXD4
TRINITY_DN64776_c0_g1	ENSOCUG00000006987	ENSMUSG00000060771	TSGA10
TRINITY_DN64778_c0_g1	ENSMUSG00000052488	ENSMUSG00000052488	Cherp
TRINITY_DN64806_c0_g1	ENSOCUG00000010557	ENSMUSG00000028164	MANBA
TRINITY_DN64813_c0_g1	ENSOCUG00000010289	ENSMUSG00000056076	EIF3B
TRINITY_DN64825_c0_g1	ENSMUSG00000056596	ENSMUSG00000056596	Trnp1
TRINITY_DN64828_c0_g1	ENSOCUG00000004317	ENSMUSG00000048521	CXCR6
TRINITY_DN64838_c0_g1	ENSOCUG00000015756	ENSMUSG00000027326	KNL1
TRINITY_DN64864_c0_g1	ENSOCUG00000003860	ENSMUSG00000002763	PEX6
TRINITY_DN64869_c0_g1	ENSOCUG00000007017	ENSMUSG00000040938	SLC16A11
TRINITY_DN64869_c0_g2	ENSOCUG00000007017	ENSMUSG00000040938	SLC16A11
TRINITY_DN64874_c0_g1	ENSOCUG00000008976	ENSMUSG00000029814	IGF2BP3
TRINITY_DN64881_c1_g1	ENSOCUG00000012063	ENSMUSG00000001552	JUP
TRINITY_DN64894_c0_g1	ENSOCUG00000007825	ENSMUSG00000062647	NA
TRINITY_DN64910_c0_g1	ENSOCUG00000004775	ENSMUSG00000020087	TYSND1
TRINITY_DN64914_c0_g1	ENSOCUG00000017034	ENSMUSG00000019841	REV3L
TRINITY_DN64915_c0_g1	ENSOCUG00000016503	NA	WAPL
TRINITY_DN64942_c0_g1	ENSOCUG00000026333	ENSMUSG00000020893	PER1
TRINITY_DN64949_c0_g1	ENSOCUG00000023502	ENSMUSG00000022441	NA
TRINITY_DN64969_c0_g1	ENSOCUG00000027790	ENSMUSG00000034413	NEURL1B
TRINITY_DN65002_c0_g1	ENSOCUG00000022364	ENSMUSG00000045777	NA
TRINITY_DN65017_c0_g1	ENSOCUG00000003467	ENSMUSG00000022595	PSCA
TRINITY_DN65018_c0_g1	ENSOCUG00000017209	ENSMUSG00000043782	BICDL2
TRINITY_DN65041_c0_g1	ENSOCUG00000022983	ENSMUSG00000029028	NA
TRINITY_DN65047_c0_g1	ENSOCUG00000022368	ENSMUSG00000037979	NA
TRINITY_DN65053_c0_g1	ENSOCUG00000029477	NA	NA
TRINITY_DN65069_c0_g1	ENSOCUG00000003215	ENSMUSG00000024427	SPRY4
TRINITY_DN65075_c0_g1	ENSOCUG00000015658	ENSMUSG00000051319	NA
TRINITY_DN65076_c0_g1	ENSOCUG00000006438	ENSMUSG00000042626	SHC4
TRINITY_DN65079_c0_g1	ENSOCUG00000014935	ENSMUSG00000022836	MYLK
TRINITY_DN65093_c0_g1	ENSOCUG00000007846	ENSMUSG00000042567	NEK10
TRINITY_DN65103_c0_g1	ENSOCUG00000008255	ENSMUSG00000068101	CENPM
TRINITY_DN65110_c0_g1	ENSOCUG00000008752	ENSMUSG00000078348	SF3B5
TRINITY_DN65113_c0_g1	ENSOCUG00000014127	NA	TNFRSF1B
TRINITY_DN65119_c0_g1	ENSOCUG00000022182	ENSMUSG00000042308	SETD1A
TRINITY_DN65121_c0_g1	ENSOCUG00000004081	ENSMUSG00000034201	GAS2L2
TRINITY_DN65124_c0_g1	ENSOCUG00000002884	ENSMUSG00000027276	JAG1
TRINITY_DN65140_c0_g1	ENSOCUG00000010099	ENSMUSG00000001632	BRPF1
TRINITY_DN65149_c0_g1	ENSOCUG00000006540	ENSMUSG00000040061	PLCB2
TRINITY_DN65154_c0_g1	ENSOCUG00000016908	ENSMUSG00000021684	PDE8A
TRINITY_DN65166_c0_g1	ENSOCUG00000000215	ENSMUSG00000055866	PER2
TRINITY_DN65180_c0_g1	ENSOCUG00000007136	ENSMUSG00000026814	ENG
TRINITY_DN65193_c0_g1	ENSOCUG00000007233	ENSMUSG00000025383	IL23A
TRINITY_DN65200_c0_g1	ENSOCUG00000015216	ENSMUSG00000045201	LRRC3B
TRINITY_DN65218_c0_g1	ENSOCUG00000007353	ENSMUSG00000031775	PLLP
TRINITY_DN65220_c0_g1	ENSOCUG00000006648	ENSMUSG00000020739	NUP85
TRINITY_DN65231_c0_g1	ENSOCUG00000022117	ENSMUSG00000039087	NA
TRINITY_DN65246_c0_g1	ENSOCUG00000025236	ENSMUSG00000032484	description:15
TRINITY_DN65251_c0_g1	ENSOCUG00000006811	ENSMUSG00000031302	NLGN3
TRINITY_DN65266_c0_g1	ENSMUSG00000029055	ENSMUSG00000029055	Plch2
TRINITY_DN65279_c0_g1	ENSOCUG00000004510	ENSMUSG00000026029	CASP10
TRINITY_DN65291_c0_g1	ENSOCUG00000012233	ENSMUSG00000006344	NA
TRINITY_DN65292_c0_g1	ENSOCUG00000022810	ENSMUSG00000067215	USP51
TRINITY_DN65298_c0_g1	ENSOCUG00000025962	ENSMUSG00000029622	ARPC1B
TRINITY_DN65348_c0_g1	ENSOCUG00000029374	NA	NA
TRINITY_DN65355_c0_g1	ENSOCUG00000001890	ENSMUSG00000098678	MROH6
TRINITY_DN65356_c0_g1	ENSMUSG00000039782	ENSMUSG00000039782	Cpeb2
TRINITY_DN65375_c0_g1	ENSOCUG00000006894	ENSMUSG00000053746	PTRH1
TRINITY_DN65379_c0_g1	ENSOCUG00000014599	NA	NA
TRINITY_DN65402_c0_g1	ENSOCUG00000007744	ENSMUSG00000037815	CTNNA1
TRINITY_DN65416_c0_g1	ENSMUSG00000070327	ENSMUSG00000070327	Rnf213
TRINITY_DN65434_c0_g1	ENSOCUG00000024114	ENSMUSG00000055436	NA
TRINITY_DN65443_c0_g1	ENSOCUG00000001851	ENSMUSG00000023009	NCKAP5L
TRINITY_DN65476_c0_g1	ENSOCUG00000002791	ENSMUSG00000040466	BLVRB
TRINITY_DN65495_c0_g1	ENSOCUG00000006299	ENSMUSG00000000325	ARVCF
TRINITY_DN65497_c0_g1	ENSOCUG00000013232	ENSMUSG00000031502	COL4A1
TRINITY_DN65525_c0_g1	ENSOCUG00000005602	ENSMUSG00000028641	P3H1
TRINITY_DN65528_c0_g1	ENSOCUG00000014988	ENSMUSG00000026043	COL3A1
TRINITY_DN65546_c0_g1	ENSOCUG00000006499	ENSMUSG00000037161	MGARP
TRINITY_DN65574_c0_g1	ENSOCUG00000007427	ENSMUSG00000074505	FAT3
TRINITY_DN65586_c0_g1	ENSOCUG00000015408	NA	ACYP2
TRINITY_DN65640_c0_g1	ENSOCUG00000024309	ENSMUSG00000025880	SMAD7
TRINITY_DN65646_c0_g1	ENSOCUG00000023877	ENSMUSG00000025408	DDIT3
TRINITY_DN65649_c0_g1	ENSOCUG00000000974	ENSMUSG00000032946	RASGRP2
TRINITY_DN65660_c0_g1	ENSOCUG00000027912	ENSMUSG00000053198	PRX
TRINITY_DN65666_c0_g1	ENSOCUG00000001827	NA	MACO1
TRINITY_DN65669_c1_g1	ENSOCUG00000017685	ENSMUSG00000040731	EIF4H
TRINITY_DN65676_c1_g1	ENSOCUG00000005304	ENSMUSG00000061787	NA
TRINITY_DN65688_c0_g1	ENSOCUG00000011128	ENSMUSG00000025407	GLI1
TRINITY_DN65692_c0_g1	ENSOCUG00000003832	ENSMUSG00000044813	NA
TRINITY_DN65701_c0_g1	ENSOCUG00000014336	ENSMUSG00000031813	MVB12B
TRINITY_DN65741_c0_g1	ENSOCUG00000025172	ENSMUSG00000049265	KCNK3
TRINITY_DN65759_c0_g1	ENSOCUG00000003060	ENSMUSG00000037580	GCH1
TRINITY_DN65780_c0_g1	ENSOCUG00000002345	ENSMUSG00000056158	CA10
TRINITY_DN65782_c1_g1	ENSOCUG00000004448	ENSMUSG00000003135	CNOT11
TRINITY_DN65787_c0_g1	ENSOCUG00000012206	ENSMUSG00000021500	DDX46
TRINITY_DN65805_c0_g1	ENSOCUG00000024335	ENSMUSG00000030431	NA
TRINITY_DN65838_c0_g2	ENSOCUG00000005749	ENSMUSG00000067274	NA
TRINITY_DN65857_c0_g1	ENSOCUG00000005116	ENSMUSG00000041417	PIK3R1
TRINITY_DN65901_c0_g1	ENSOCUG00000012089	ENSMUSG00000039182	C7orf25
TRINITY_DN65912_c0_g1	ENSOCUG00000009919	ENSMUSG00000020063	SIRT1
TRINITY_DN65914_c0_g1	ENSOCUG00000027934	NA	NA
TRINITY_DN65927_c0_g1	ENSOCUG00000017253	NA	NA
TRINITY_DN65933_c0_g1	ENSOCUG00000016450	ENSMUSG00000027859	NTF3
TRINITY_DN65934_c0_g1	ENSOCUG00000010525	ENSMUSG00000001134	UXT
TRINITY_DN65947_c0_g1	ENSOCUG00000002970	ENSMUSG00000069237	FAM8A1
TRINITY_DN65975_c0_g1	ENSOCUG00000006010	ENSMUSG00000073433	ARHGDIB
TRINITY_DN65979_c0_g1	ENSOCUG00000014125	ENSMUSG00000041731	PGM5
TRINITY_DN66003_c0_g2	ENSOCUG00000011488	ENSMUSG00000039187	FANCI
TRINITY_DN66013_c0_g1	ENSOCUG00000007156	ENSMUSG00000008604	UBQLN4
TRINITY_DN66058_c0_g1	ENSOCUG00000017325	ENSMUSG00000018470	KCNAB3
TRINITY_DN66059_c0_g1	ENSOCUG00000028217	ENSMUSG00000030281	IL17RC
TRINITY_DN66076_c0_g1	ENSOCUG00000012391	ENSMUSG00000031432	NA
TRINITY_DN66087_c0_g1	ENSMUSG00000039879	ENSMUSG00000039879	Heca
TRINITY_DN66097_c0_g1	ENSOCUG00000016142	ENSMUSG00000021414	NA
TRINITY_DN66102_c0_g1	ENSMUSG00000041459	ENSMUSG00000041459	Tardbp
TRINITY_DN66111_c0_g1	ENSOCUG00000001402	ENSMUSG00000015994	HOOK3
TRINITY_DN66125_c0_g1	ENSOCUG00000000290	ENSMUSG00000029108	PCDH7
TRINITY_DN66139_c0_g1	ENSMUSG00000058063	ENSMUSG00000058063	Trim31
TRINITY_DN66164_c0_g1	ENSOCUG00000014585	ENSMUSG00000039470	ZDHHC2
TRINITY_DN66167_c0_g1	ENSOCUG00000016138	ENSMUSG00000029198	NA
TRINITY_DN66190_c0_g1	ENSOCUG00000007198	ENSMUSG00000031010	USP9X
TRINITY_DN66198_c0_g1	ENSOCUG00000005785	ENSMUSG00000028782	ADGRB2
TRINITY_DN66224_c0_g1	ENSOCUG00000024953	NA	NA
TRINITY_DN66237_c0_g1	ENSOCUG00000015601	ENSMUSG00000005364	IL5RA
TRINITY_DN66269_c0_g1	ENSOCUG00000029748	NA	NA
TRINITY_DN66278_c0_g1	ENSOCUG00000004995	ENSMUSG00000060224	PYROXD2
TRINITY_DN66291_c0_g1	ENSOCUG00000005493	ENSMUSG00000075267	PJVK
TRINITY_DN66305_c0_g1	ENSOCUG00000000137	ENSMUSG00000001416	CCT3
TRINITY_DN66325_c0_g1	ENSOCUG00000002026	ENSMUSG00000032419	TBX18
TRINITY_DN66335_c0_g1	ENSOCUG00000007198	ENSMUSG00000031010	USP9X
TRINITY_DN66341_c0_g1	ENSOCUG00000004487	ENSMUSG00000000223	DRP2
TRINITY_DN66345_c0_g1	ENSOCUG00000002613	ENSMUSG00000021614	VCAN
TRINITY_DN66349_c0_g2	ENSOCUG00000002486	ENSMUSG00000043719	COL6A6
TRINITY_DN66354_c0_g1	ENSOCUG00000010635	ENSMUSG00000078486	PERM1
TRINITY_DN66355_c0_g1	ENSOCUG00000004711	ENSMUSG00000002983	CLASRP
TRINITY_DN66370_c0_g1	ENSOCUG00000010218	ENSMUSG00000046441	CMTR2
TRINITY_DN66411_c0_g1	ENSOCUG00000012115	ENSMUSG00000000142	AXIN2
TRINITY_DN66419_c0_g2	ENSOCUG00000009770	ENSMUSG00000030617	CCDC83
TRINITY_DN66426_c0_g1	ENSOCUG00000026363	ENSMUSG00000038451	SPSB2
TRINITY_DN66438_c0_g1	ENSMUSG00000052837	ENSMUSG00000052837	Junb
TRINITY_DN66440_c0_g1	ENSOCUG00000015381	ENSMUSG00000046574	QSER1
TRINITY_DN66454_c0_g1	ENSOCUG00000009757	ENSMUSG00000072214	SEPT4
TRINITY_DN66459_c0_g1	ENSOCUG00000010023	ENSMUSG00000042073	ABHD14B
TRINITY_DN66462_c0_g1	ENSOCUG00000028989	ENSMUSG00000028466	CREB3
TRINITY_DN66471_c0_g1	ENSOCUG00000013629	ENSMUSG00000001506	COL2A1
TRINITY_DN66475_c0_g1	ENSOCUG00000000743	ENSMUSG00000022332	KHDRBS3
TRINITY_DN66480_c0_g1	ENSOCUG00000023874	ENSMUSG00000065990	AURKAIP1
TRINITY_DN66487_c0_g1	ENSOCUG00000002763	ENSMUSG00000014602	KIF1B
TRINITY_DN66488_c0_g1	ENSOCUG00000017202	ENSMUSG00000023904	HCFC1R1
TRINITY_DN66496_c0_g1	ENSOCUG00000004347	ENSMUSG00000001027	SCN4A
TRINITY_DN66502_c0_g1	ENSOCUG00000007857	ENSMUSG00000036273	LRRK2
TRINITY_DN66508_c0_g1	ENSOCUG00000025618	ENSMUSG00000034686	NA
TRINITY_DN66511_c0_g1	ENSOCUG00000025598	ENSMUSG00000032184	LYSMD2
TRINITY_DN66532_c0_g1	ENSOCUG00000011525	ENSMUSG00000039457	PPL
TRINITY_DN66537_c0_g1	ENSOCUG00000022642	ENSMUSG00000033475	TOMM6
TRINITY_DN66538_c0_g1	ENSOCUG00000007631	ENSMUSG00000031517	GPM6A
TRINITY_DN66543_c0_g1	ENSOCUG00000007260	NA	NA
TRINITY_DN66556_c0_g1	ENSOCUG00000008420	ENSMUSG00000025175	FN3K
TRINITY_DN66572_c0_g1	ENSOCUG00000029477	NA	NA
TRINITY_DN66596_c0_g1	ENSOCUG00000027976	ENSMUSG00000008090	NA
TRINITY_DN66601_c0_g1	ENSOCUG00000011709	ENSMUSG00000031156	SLC35A2
TRINITY_DN66633_c0_g1	ENSOCUG00000027405	ENSMUSG00000079560	HOXA3
TRINITY_DN66640_c0_g1	ENSMUSG00000023020	ENSMUSG00000023020	Cox14
TRINITY_DN66645_c0_g1	ENSOCUG00000023825	ENSMUSG00000025889	SNCA
TRINITY_DN66647_c0_g1	ENSOCUG00000014254	ENSMUSG00000026809	SPACA9
TRINITY_DN66668_c0_g1	ENSOCUG00000029338	ENSMUSG00000074405	NA
TRINITY_DN66688_c0_g1	ENSOCUG00000001296	ENSMUSG00000028940	HES2
TRINITY_DN66691_c1_g1	ENSOCUG00000012264	ENSMUSG00000029661	COL1A2
TRINITY_DN66698_c0_g1	ENSOCUG00000009521	ENSMUSG00000051579	TCEAL8
TRINITY_DN66699_c0_g1	ENSOCUG00000023147	ENSMUSG00000020388	PDLIM4
TRINITY_DN66704_c0_g1	ENSOCUG00000005711	ENSMUSG00000021537	CETN3
TRINITY_DN66713_c0_g1	ENSOCUG00000016441	ENSMUSG00000000706	BTN1A1
TRINITY_DN66723_c0_g1	ENSOCUG00000013002	ENSMUSG00000024002	BRD4
TRINITY_DN66739_c0_g1	ENSOCUG00000008566	ENSMUSG00000020922	NA
TRINITY_DN66758_c0_g1	ENSOCUG00000008010	NA	NA
TRINITY_DN66758_c1_g1	ENSOCUG00000008010	ENSMUSG00000005950	NA
TRINITY_DN66763_c0_g3	ENSOCUG00000006014	ENSMUSG00000064330	PDE6H
TRINITY_DN66772_c0_g1	ENSMUSG00000025265	ENSMUSG00000025265	Fgd1
TRINITY_DN66780_c0_g1	ENSOCUG00000011207	ENSMUSG00000047238	NA
TRINITY_DN66811_c0_g1	ENSOCUG00000002884	NA	JAG1
TRINITY_DN66824_c0_g1	ENSOCUG00000012324	ENSMUSG00000032845	ALPK2
TRINITY_DN66840_c0_g1	ENSOCUG00000001216	ENSMUSG00000025473	ADAM8
TRINITY_DN66846_c0_g1	ENSMUSG00000038390	ENSMUSG00000038390	Gpr162
TRINITY_DN66850_c0_g1	ENSOCUG00000000927	ENSMUSG00000043822	ADAMTSL4
TRINITY_DN66853_c0_g1	ENSOCUG00000013904	ENSMUSG00000053113	CISH
TRINITY_DN66854_c0_g1	ENSOCUG00000001857	ENSMUSG00000069114	ZBTB10
TRINITY_DN66863_c0_g1	ENSOCUG00000003641	ENSMUSG00000026890	LHX8
TRINITY_DN66881_c0_g1	ENSOCUG00000015140	ENSMUSG00000078794	DACT1
TRINITY_DN66886_c0_g1	ENSOCUG00000011209	ENSMUSG00000111559	SPATA5L1
TRINITY_DN66909_c0_g1	ENSMUSG00000039910	ENSMUSG00000039910	Cited2
TRINITY_DN66931_c0_g1	ENSOCUG00000025516	ENSMUSG00000055733	NAP1L3
TRINITY_DN66947_c0_g1	ENSOCUG00000014274	ENSMUSG00000021103	MNAT1
TRINITY_DN66968_c0_g1	ENSOCUG00000002281	ENSMUSG00000027983	CYP2U1
TRINITY_DN66978_c0_g1	ENSOCUG00000021330	ENSMUSG00000053080	NA
TRINITY_DN67005_c0_g1	ENSOCUG00000002899	ENSMUSG00000007591	TSSK4
TRINITY_DN67017_c2_g1	ENSOCUG00000010051	ENSMUSG00000031996	APLP2
TRINITY_DN67020_c0_g1	ENSOCUG00000006202	ENSMUSG00000048154	KMT2D
TRINITY_DN67039_c0_g1	ENSOCUG00000020976	NA	DRAP1
TRINITY_DN67072_c0_g1	ENSMUSG00000027579	ENSMUSG00000027579	Srms
TRINITY_DN67094_c0_g1	ENSOCUG00000024953	NA	NA
TRINITY_DN67096_c0_g1	ENSMUSG00000026939	ENSMUSG00000026939	Tmem141
TRINITY_DN67112_c0_g1	ENSOCUG00000012388	ENSMUSG00000050700	EMILIN3
TRINITY_DN67113_c0_g1	ENSOCUG00000005116	ENSMUSG00000031834	PIK3R1
TRINITY_DN67117_c2_g1	ENSOCUG00000001035	ENSMUSG00000036545	ADAMTS2
TRINITY_DN67117_c3_g1	ENSOCUG00000001035	ENSMUSG00000036545	ADAMTS2
TRINITY_DN67119_c0_g1	ENSMUSG00000057788	ENSMUSG00000057788	Ddx49
TRINITY_DN67145_c0_g2	ENSOCUG00000007339	ENSMUSG00000051177	PLCB1
TRINITY_DN67148_c0_g1	ENSOCUG00000008121	ENSMUSG00000029641	RASL11A
TRINITY_DN67153_c0_g1	ENSOCUG00000013039	ENSMUSG00000017264	EXOSC10
TRINITY_DN67159_c0_g1	ENSOCUG00000023498	ENSMUSG00000000093	TBX2
TRINITY_DN67174_c0_g1	ENSOCUG00000000915	ENSMUSG00000040415	DTX3
TRINITY_DN67180_c0_g1	ENSOCUG00000010621	ENSMUSG00000031264	BTK
TRINITY_DN67204_c0_g1	ENSOCUG00000001575	ENSMUSG00000020733	SLC9A3R1
TRINITY_DN67206_c0_g1	ENSOCUG00000015713	ENSMUSG00000024736	TMEM132A
TRINITY_DN67207_c0_g1	ENSOCUG00000004693	ENSMUSG00000048832	VPS37C
TRINITY_DN67233_c0_g1	ENSOCUG00000007731	ENSMUSG00000035357	PDZRN3
TRINITY_DN67244_c0_g1	ENSOCUG00000021316	ENSMUSG00000005836	NA
TRINITY_DN67280_c0_g1	ENSOCUG00000000717	ENSMUSG00000017485	TOP2B
TRINITY_DN67287_c0_g1	ENSOCUG00000025588	ENSMUSG00000057411	FAM173B
TRINITY_DN67292_c1_g1	ENSOCUG00000009412	ENSMUSG00000033039	MICALL1
TRINITY_DN67295_c0_g1	ENSOCUG00000003475	ENSMUSG00000020091	EIF4EBP2
TRINITY_DN67320_c0_g1	ENSOCUG00000000978	ENSMUSG00000032334	LOXL1
TRINITY_DN67342_c0_g1	ENSOCUG00000016918	ENSMUSG00000026240	COPS7B
TRINITY_DN67360_c0_g1	ENSOCUG00000016777	ENSMUSG00000051747	NA
TRINITY_DN67372_c0_g1	ENSOCUG00000003337	ENSMUSG00000036733	RBM42
TRINITY_DN67400_c0_g1	ENSOCUG00000014694	ENSMUSG00000060708	BCAS4
TRINITY_DN67412_c0_g1	ENSOCUG00000005470	ENSMUSG00000033624	PDPR
TRINITY_DN67423_c0_g1	ENSOCUG00000014771	ENSMUSG00000038517	TBKBP1
TRINITY_DN67462_c0_g1	ENSOCUG00000007539	ENSMUSG00000055884	FANCM
TRINITY_DN67469_c0_g1	ENSMUSG00000020153	ENSMUSG00000020153	Ndufs7
TRINITY_DN67491_c0_g1	ENSOCUG00000006606	ENSMUSG00000036862	DCHS1
TRINITY_DN67503_c0_g1	ENSOCUG00000013978	ENSMUSG00000038349	PLCL1
TRINITY_DN67507_c0_g1	ENSOCUG00000016638	ENSMUSG00000048373	FGFBP2
TRINITY_DN67516_c0_g1	ENSOCUG00000008408	ENSMUSG00000039200	ATF7IP2
TRINITY_DN67535_c0_g1	ENSOCUG00000011696	ENSMUSG00000030847	BAG3
TRINITY_DN67536_c0_g1	ENSOCUG00000023878	ENSMUSG00000096054	SYNE1
TRINITY_DN67563_c0_g1	ENSMUSG00000002083	ENSMUSG00000002083	Bbc3
TRINITY_DN67577_c0_g1	ENSOCUG00000021747	ENSMUSG00000035126	WDR78
TRINITY_DN67588_c0_g1	ENSMUSG00000007603	ENSMUSG00000007603	Dus3l
TRINITY_DN67592_c0_g1	ENSOCUG00000006727	ENSMUSG00000059361	NRSN2
TRINITY_DN67633_c0_g1	ENSOCUG00000012699	ENSMUSG00000022148	FYB1
TRINITY_DN67652_c0_g1	ENSOCUG00000004023	NA	G0S2
TRINITY_DN67659_c0_g1	ENSOCUG00000002863	ENSMUSG00000026896	IFIH1
TRINITY_DN67668_c0_g1	ENSOCUG00000023824	ENSMUSG00000057615	LDOC1
TRINITY_DN67670_c0_g1	ENSOCUG00000010916	ENSMUSG00000048279	SACS
TRINITY_DN67672_c0_g1	ENSOCUG00000011981	NA	PTPRC
TRINITY_DN67673_c0_g1	ENSOCUG00000005076	ENSMUSG00000044951	MYLK4
TRINITY_DN67676_c0_g1	ENSOCUG00000025958	ENSMUSG00000074483	BGLAP
TRINITY_DN67696_c0_g1	ENSOCUG00000021076	ENSMUSG00000039741	NA
TRINITY_DN67702_c0_g1	ENSMUSG00000040612	ENSMUSG00000040612	Ildr2
TRINITY_DN67704_c0_g2	ENSMUSG00000078201	ENSMUSG00000078201	Tmem203
TRINITY_DN67713_c0_g1	ENSOCUG00000003886	ENSMUSG00000022957	ITSN1
TRINITY_DN67717_c0_g1	ENSOCUG00000010449	ENSMUSG00000018500	ADORA2B
TRINITY_DN67756_c0_g1	ENSOCUG00000026517	ENSMUSG00000043518	RAI2
TRINITY_DN67766_c0_g1	ENSOCUG00000002324	ENSMUSG00000038611	PHRF1
TRINITY_DN67791_c0_g1	ENSOCUG00000006363	ENSMUSG00000016554	EIF3D
TRINITY_DN67797_c0_g1	ENSOCUG00000024967	ENSMUSG00000042745	ID1
TRINITY_DN67828_c0_g1	ENSOCUG00000008870	ENSMUSG00000022914	BRWD1
TRINITY_DN67870_c0_g1	ENSOCUG00000004560	ENSMUSG00000042737	DPM3
TRINITY_DN67892_c0_g1	ENSOCUG00000005798	ENSMUSG00000024064	GALNT14
TRINITY_DN67904_c1_g1	ENSOCUG00000024967	ENSMUSG00000021379	ID1
TRINITY_DN67907_c0_g1	ENSOCUG00000004323	ENSMUSG00000029149	KRTCAP3
TRINITY_DN67927_c0_g1	ENSOCUG00000004282	ENSMUSG00000074743	CD248
TRINITY_DN67932_c0_g2	ENSOCUG00000012067	ENSMUSG00000033006	SOX10
TRINITY_DN67939_c1_g1	ENSOCUG00000010276	ENSMUSG00000091956	C2CD4B
TRINITY_DN67944_c0_g1	ENSOCUG00000010776	ENSMUSG00000047757	FANCB
TRINITY_DN67947_c0_g1	ENSOCUG00000001241	ENSMUSG00000059149	MFSD4A
TRINITY_DN67955_c0_g1	ENSOCUG00000024555	ENSMUSG00000098557	KCTD12
TRINITY_DN67958_c0_g1	ENSOCUG00000000568	ENSMUSG00000052217	HBB2
TRINITY_DN67983_c0_g1	ENSOCUG00000014307	ENSMUSG00000033268	DUOX1
TRINITY_DN67984_c0_g1	ENSMUSG00000051495	ENSMUSG00000051495	Irf2bp2
TRINITY_DN68005_c0_g1	ENSOCUG00000008179	ENSMUSG00000025735	RHBDL3
TRINITY_DN68035_c0_g1	ENSOCUG00000022947	ENSMUSG00000005339	FCER1A
TRINITY_DN68055_c0_g1	ENSOCUG00000023754	ENSMUSG00000026179	PNKD
TRINITY_DN68065_c0_g1	ENSOCUG00000010761	ENSMUSG00000029819	NPY
TRINITY_DN68066_c1_g1	ENSOCUG00000002736	ENSMUSG00000038777	SEMA6C
TRINITY_DN68074_c0_g1	ENSOCUG00000016257	ENSMUSG00000047193	NA
TRINITY_DN68083_c0_g1	ENSMUSG00000073234	ENSMUSG00000073234	Gm8773
TRINITY_DN68084_c0_g1	ENSOCUG00000004305	ENSMUSG00000025241	FYCO1
TRINITY_DN68106_c0_g1	ENSOCUG00000022986	NA	NA
TRINITY_DN68107_c0_g1	ENSOCUG00000005253	ENSMUSG00000024524	GNAL
TRINITY_DN68108_c0_g1	ENSOCUG00000023731	ENSMUSG00000006218	NA
TRINITY_DN68113_c0_g1	ENSOCUG00000017598	ENSMUSG00000042116	NA
TRINITY_DN68114_c0_g1	ENSOCUG00000004162	NA	PRRT3
TRINITY_DN68118_c0_g1	ENSOCUG00000012493	ENSMUSG00000030087	KLF15
TRINITY_DN68125_c0_g1	ENSOCUG00000002400	ENSMUSG00000045744	BRICD5
TRINITY_DN68133_c0_g1	ENSOCUG00000026152	ENSMUSG00000034675	DBN1
TRINITY_DN68142_c0_g1	ENSOCUG00000015824	ENSMUSG00000075470	NA
TRINITY_DN68151_c0_g1	ENSOCUG00000000349	ENSMUSG00000042766	TRIM46
TRINITY_DN68158_c0_g1	ENSOCUG00000015819	ENSMUSG00000042371	SLC5A10
TRINITY_DN68168_c0_g1	ENSOCUG00000007797	ENSMUSG00000030898	CCKBR
TRINITY_DN68168_c0_g2	ENSOCUG00000007797	ENSMUSG00000030898	CCKBR
TRINITY_DN68174_c0_g1	ENSOCUG00000004480	ENSMUSG00000030470	CSRP3
TRINITY_DN68175_c0_g1	ENSOCUG00000001904	ENSMUSG00000096256	NA
TRINITY_DN68175_c1_g1	ENSOCUG00000027571	ENSMUSG00000078746	NA
TRINITY_DN68177_c0_g1	ENSOCUG00000025401	ENSMUSG00000029725	PPP1R35
TRINITY_DN68185_c1_g1	ENSOCUG00000011525	ENSMUSG00000039457	PPL
TRINITY_DN68190_c0_g1	ENSOCUG00000027435	ENSMUSG00000003429	RPS11
TRINITY_DN68193_c0_g1	ENSOCUG00000002323	ENSMUSG00000020453	PATZ1
TRINITY_DN68202_c0_g1	ENSOCUG00000008263	ENSMUSG00000054453	SYTL5
TRINITY_DN68220_c0_g1	ENSOCUG00000005892	ENSMUSG00000036882	NA
TRINITY_DN68226_c1_g1	ENSOCUG00000029347	ENSMUSG00000047591	NRL
TRINITY_DN68231_c0_g1	ENSOCUG00000000090	ENSMUSG00000045374	WDR81
TRINITY_DN68236_c0_g1	ENSOCUG00000024910	ENSMUSG00000075227	ZNHIT2
TRINITY_DN68241_c0_g1	ENSOCUG00000015140	ENSMUSG00000078794	DACT1
TRINITY_DN68251_c0_g1	ENSOCUG00000007299	ENSMUSG00000064138	FAM172A
TRINITY_DN68260_c0_g1	ENSMUSG00000078572	ENSMUSG00000078572	Ndufaf8
TRINITY_DN68261_c0_g1	ENSOCUG00000024515	ENSMUSG00000040462	OS9
TRINITY_DN68264_c0_g1	ENSOCUG00000014117	ENSMUSG00000025092	HSPA12A
TRINITY_DN68270_c0_g1	ENSOCUG00000010718	ENSMUSG00000001131	TIMP1
TRINITY_DN68272_c0_g1	ENSOCUG00000007636	ENSMUSG00000027466	RBCK1
TRINITY_DN68284_c0_g1	ENSOCUG00000021704	ENSMUSG00000035172	PLEKHH3
TRINITY_DN68293_c0_g1	ENSOCUG00000009496	NA	NA
TRINITY_DN68304_c0_g1	ENSOCUG00000016908	ENSMUSG00000021684	PDE8A
TRINITY_DN68305_c0_g1	ENSOCUG00000016256	ENSMUSG00000038193	HAND2
TRINITY_DN68313_c0_g1	ENSMUSG00000041297	ENSMUSG00000041297	Cdk13
TRINITY_DN68334_c0_g1	ENSMUSG00000020142	ENSMUSG00000020142	Slc1a4
TRINITY_DN68339_c0_g1	ENSOCUG00000027892	ENSMUSG00000024940	NA
TRINITY_DN68357_c0_g1	ENSOCUG00000013242	ENSMUSG00000025403	SHMT2
TRINITY_DN68358_c0_g1	ENSOCUG00000013987	ENSMUSG00000036585	FGF1
TRINITY_DN68363_c0_g1	ENSMUSG00000039741	ENSMUSG00000039741	Bahcc1
TRINITY_DN68374_c0_g1	ENSOCUG00000013488	ENSMUSG00000047517	DMBT1
TRINITY_DN68381_c0_g1	ENSOCUG00000025663	ENSMUSG00000024900	NA
TRINITY_DN68391_c0_g1	ENSOCUG00000001816	ENSMUSG00000024998	PLCE1
TRINITY_DN68392_c0_g1	ENSOCUG00000022046	ENSMUSG00000041164	ZMIZ2
TRINITY_DN68394_c0_g1	ENSOCUG00000025850	ENSMUSG00000031304	NA
TRINITY_DN68398_c0_g1	ENSOCUG00000004106	ENSMUSG00000024827	GLDC
TRINITY_DN68414_c0_g1	ENSOCUG00000008934	ENSMUSG00000018341	IL12RB2
TRINITY_DN68446_c0_g1	ENSOCUG00000001604	ENSMUSG00000074030	NA
TRINITY_DN68457_c0_g1	ENSOCUG00000001548	ENSMUSG00000043003	RASEF
TRINITY_DN68499_c0_g1	ENSOCUG00000022650	ENSMUSG00000024807	SYVN1
TRINITY_DN68501_c0_g1	ENSOCUG00000004996	ENSMUSG00000024991	EIF3A
TRINITY_DN68503_c0_g1	ENSOCUG00000017754	ENSMUSG00000031382	ASB11
TRINITY_DN68519_c0_g1	ENSMUSG00000073412	ENSMUSG00000073412	Lst1
TRINITY_DN68520_c0_g1	ENSOCUG00000003743	ENSMUSG00000073700	KLHL21
TRINITY_DN68521_c0_g1	ENSOCUG00000005736	ENSMUSG00000019856	FAM184A
TRINITY_DN68553_c0_g1	ENSOCUG00000015811	ENSMUSG00000024867	PIP5K1B
TRINITY_DN68557_c0_g1	ENSMUSG00000073680	ENSMUSG00000073680	Tmem88b
TRINITY_DN68564_c0_g1	ENSOCUG00000005505	ENSMUSG00000038453	SRCIN1
TRINITY_DN68568_c0_g1	ENSOCUG00000014595	ENSMUSG00000018604	TBX3
TRINITY_DN68572_c0_g1	ENSOCUG00000026867	ENSMUSG00000027297	LTK
TRINITY_DN68579_c0_g1	ENSOCUG00000012196	ENSMUSG00000042828	NA
TRINITY_DN68580_c0_g1	ENSMUSG00000054889	ENSMUSG00000054889	Dsp
TRINITY_DN68588_c0_g1	ENSOCUG00000021297	ENSMUSG00000032013	TRIM29
TRINITY_DN68597_c0_g1	ENSOCUG00000004902	ENSMUSG00000038900	RPL12
TRINITY_DN68600_c0_g1	ENSOCUG00000023337	ENSMUSG00000048763	HOXB3
TRINITY_DN68603_c0_g1	ENSOCUG00000002366	ENSMUSG00000026548	SLAMF9
TRINITY_DN68614_c0_g1	ENSMUSG00000024513	ENSMUSG00000024513	Mbd2
TRINITY_DN68616_c0_g1	ENSMUSG00000025384	ENSMUSG00000025384	Faap100
TRINITY_DN68617_c0_g2	ENSMUSG00000018707	ENSMUSG00000018707	Dync1h1
TRINITY_DN68637_c0_g1	ENSOCUG00000008815	ENSMUSG00000049823	ZBTB26
TRINITY_DN68639_c0_g1	ENSOCUG00000003008	ENSMUSG00000027009	ITGA4
TRINITY_DN68641_c0_g1	ENSOCUG00000025652	ENSMUSG00000067924	NA
TRINITY_DN68642_c0_g1	ENSOCUG00000010432	ENSMUSG00000036792	MBD5
TRINITY_DN68672_c0_g1	ENSMUSG00000102018	ENSMUSG00000102018	K230010J24Rik
TRINITY_DN68683_c0_g1	ENSOCUG00000005851	ENSMUSG00000056476	MED12L
TRINITY_DN68700_c0_g2	ENSOCUG00000024286	ENSMUSG00000000826	DNAJC5
TRINITY_DN68709_c0_g1	ENSMUSG00000026131	ENSMUSG00000026131	Dst
TRINITY_DN68711_c0_g1	ENSOCUG00000016257	ENSMUSG00000047193	NA
TRINITY_DN68725_c0_g1	ENSOCUG00000010042	ENSMUSG00000045095	MAGI1
TRINITY_DN68730_c0_g1	ENSOCUG00000023884	ENSMUSG00000039257	VSTM2B
TRINITY_DN68754_c0_g1	ENSOCUG00000007068	ENSMUSG00000038085	CNBD2
TRINITY_DN68756_c0_g2	ENSOCUG00000004609	ENSMUSG00000015943	BOLA1
TRINITY_DN68762_c0_g1	ENSOCUG00000015081	ENSMUSG00000063511	SNRNP70
TRINITY_DN68765_c0_g1	ENSOCUG00000021243	ENSMUSG00000109941	EXOSC4
TRINITY_DN68781_c0_g1	ENSOCUG00000015619	ENSMUSG00000003657	CALB2
TRINITY_DN68787_c0_g2	ENSOCUG00000017587	ENSMUSG00000050587	LRRC4C
TRINITY_DN68789_c0_g1	ENSOCUG00000009150	ENSMUSG00000059891	TSKS
TRINITY_DN68790_c0_g1	ENSOCUG00000000397	ENSMUSG00000061751	KALRN
TRINITY_DN68793_c0_g1	ENSOCUG00000001603	ENSMUSG00000021579	LRRC14B
TRINITY_DN68794_c0_g1	ENSOCUG00000010775	ENSMUSG00000031292	CDKL5
TRINITY_DN68807_c0_g1	ENSOCUG00000025868	ENSMUSG00000029054	GABRD
TRINITY_DN68813_c0_g1	ENSOCUG00000021369	ENSMUSG00000051238	SWSAP1
TRINITY_DN68821_c0_g1	ENSOCUG00000024588	ENSMUSG00000028639	NA
TRINITY_DN68823_c0_g1	ENSOCUG00000006879	ENSMUSG00000034994	EFTUD2
TRINITY_DN68846_c0_g1	ENSOCUG00000027344	ENSMUSG00000071713	NA
TRINITY_DN68859_c0_g1	ENSOCUG00000014268	ENSMUSG00000051367	SIX1
TRINITY_DN68864_c0_g2	ENSOCUG00000008976	ENSMUSG00000029814	IGF2BP3
TRINITY_DN68867_c0_g1	ENSOCUG00000008827	ENSMUSG00000031712	IL15
TRINITY_DN68870_c0_g1	ENSOCUG00000001866	ENSMUSG00000025784	CLEC3A
TRINITY_DN68872_c0_g1	ENSOCUG00000017689	ENSMUSG00000035775	NA
TRINITY_DN68875_c0_g1	ENSOCUG00000024956	ENSMUSG00000055632	NA
TRINITY_DN68878_c0_g1	ENSOCUG00000012514	ENSMUSG00000035211	XRRA1
TRINITY_DN68879_c0_g1	ENSOCUG00000020941	ENSMUSG00000040154	WFDC5
TRINITY_DN68884_c0_g1	ENSMUSG00000075289	ENSMUSG00000075289	Carns1
TRINITY_DN68897_c0_g1	ENSOCUG00000015055	ENSMUSG00000037259	DZANK1
TRINITY_DN68900_c0_g2	ENSOCUG00000009762	ENSMUSG00000021311	MTR
TRINITY_DN68901_c0_g1	ENSOCUG00000003336	ENSMUSG00000028495	NA
TRINITY_DN68906_c0_g1	ENSOCUG00000003657	ENSMUSG00000006906	STAMBP
TRINITY_DN68909_c0_g1	ENSOCUG00000001093	ENSMUSG00000051355	COMMD1
TRINITY_DN68912_c0_g1	ENSOCUG00000017175	ENSMUSG00000040680	NA
TRINITY_DN68922_c0_g1	ENSOCUG00000017508	ENSMUSG00000052253	ZNF622
TRINITY_DN68925_c0_g1	ENSOCUG00000015404	ENSMUSG00000053024	CNTN2
TRINITY_DN68931_c0_g1	ENSOCUG00000021931	ENSMUSG00000051550	NA
TRINITY_DN68938_c0_g1	ENSOCUG00000025793	ENSMUSG00000057135	SCIMP
TRINITY_DN68940_c0_g1	ENSOCUG00000000247	ENSMUSG00000038181	CHPF2
TRINITY_DN68941_c0_g1	ENSOCUG00000025655	ENSMUSG00000053164	GPR161
TRINITY_DN68946_c0_g1	ENSOCUG00000025012	ENSMUSG00000027460	ANGPT4
TRINITY_DN68954_c0_g1	ENSOCUG00000014417	ENSMUSG00000026207	SPEG
TRINITY_DN68958_c0_g1	ENSOCUG00000003608	ENSMUSG00000034574	DAAM1
TRINITY_DN68965_c0_g1	ENSOCUG00000017026	ENSMUSG00000004939	NMRK1
TRINITY_DN68966_c0_g1	ENSOCUG00000015687	ENSMUSG00000050747	TRIM15
TRINITY_DN68970_c0_g1	ENSOCUG00000013105	ENSMUSG00000034330	PLCG2
TRINITY_DN68973_c0_g1	ENSOCUG00000006613	ENSMUSG00000028188	SPATA1
TRINITY_DN68981_c0_g1	ENSOCUG00000025590	ENSMUSG00000030742	LAT
TRINITY_DN68985_c0_g1	ENSOCUG00000000540	ENSMUSG00000053519	KCNIP1
TRINITY_DN68986_c0_g1	ENSOCUG00000014934	ENSMUSG00000045467	TTLL13P
TRINITY_DN68992_c0_g1	ENSOCUG00000017433	ENSMUSG00000055632	NA
TRINITY_DN69019_c0_g1	ENSOCUG00000017565	ENSMUSG00000059022	KCP
TRINITY_DN69021_c0_g1	ENSOCUG00000006941	ENSMUSG00000022474	PMM1
TRINITY_DN69026_c0_g1	ENSOCUG00000015840	ENSMUSG00000022623	SHANK3
TRINITY_DN69034_c0_g1	ENSMUSG00000063450	ENSMUSG00000063450	Syne2
TRINITY_DN69041_c0_g1	ENSOCUG00000014074	ENSMUSG00000026131	DST
TRINITY_DN69042_c0_g1	ENSOCUG00000000341	ENSMUSG00000021219	RGS6
TRINITY_DN69047_c0_g1	ENSOCUG00000015439	ENSMUSG00000071042	RASGRP3
TRINITY_DN69055_c0_g1	ENSOCUG00000015184	ENSMUSG00000025912	MYBL1
TRINITY_DN69074_c0_g1	ENSOCUG00000004075	ENSMUSG00000003872	LIN7C
TRINITY_DN69076_c0_g1	ENSOCUG00000005843	ENSMUSG00000038422	HDHD3
TRINITY_DN69077_c0_g1	ENSOCUG00000011300	ENSMUSG00000079057	CYP4V2
TRINITY_DN69078_c0_g1	ENSOCUG00000020931	ENSMUSG00000047735	SAMD9
TRINITY_DN69091_c0_g1	ENSOCUG00000000507	ENSMUSG00000023266	FRS3
TRINITY_DN69102_c0_g1	ENSOCUG00000013109	ENSMUSG00000022193	PSMB5
TRINITY_DN69107_c0_g1	ENSOCUG00000023517	ENSMUSG00000041319	NA
TRINITY_DN69116_c0_g1	ENSOCUG00000010747	ENSMUSG00000000552	ZNF385A
TRINITY_DN69123_c0_g1	ENSOCUG00000009989	ENSMUSG00000028789	AZIN2
TRINITY_DN69138_c0_g1	ENSOCUG00000001426	ENSMUSG00000001281	ITGB7
TRINITY_DN69145_c0_g1	ENSOCUG00000000028	ENSMUSG00000085795	ZNF503
TRINITY_DN69147_c0_g1	ENSOCUG00000010406	ENSMUSG00000016253	NELFCD
TRINITY_DN69151_c0_g1	ENSMUSG00000021967	ENSMUSG00000021967	Mrpl57
TRINITY_DN69170_c0_g1	ENSOCUG00000006470	ENSMUSG00000005447	PAFAH1B3
TRINITY_DN69194_c0_g1	ENSOCUG00000009050	ENSMUSG00000042453	RELN
TRINITY_DN69195_c0_g1	ENSOCUG00000008226	ENSMUSG00000024598	FBN2
TRINITY_DN69200_c0_g1	ENSOCUG00000011184	ENSMUSG00000067377	TSPAN6
TRINITY_DN69201_c0_g1	ENSOCUG00000025312	ENSMUSG00000057329	BCL2
TRINITY_DN69205_c0_g1	ENSOCUG00000026923	ENSMUSG00000038005	HPF1
TRINITY_DN69207_c0_g1	ENSOCUG00000021203	ENSMUSG00000040658	DNPH1
TRINITY_DN69208_c0_g1	ENSOCUG00000025086	ENSMUSG00000033938	NA
TRINITY_DN69208_c0_g2	ENSOCUG00000025086	ENSMUSG00000033938	NA
TRINITY_DN69210_c0_g1	ENSOCUG00000003200	ENSMUSG00000049641	VGLL2
TRINITY_DN69225_c0_g1	ENSMUSG00000023571	ENSMUSG00000023571	C1qtnf12
TRINITY_DN69227_c0_g1	ENSOCUG00000026966	ENSMUSG00000031101	SASH3
TRINITY_DN69232_c0_g1	ENSOCUG00000024805	ENSMUSG00000068794	COL28A1
TRINITY_DN69233_c0_g1	ENSOCUG00000008285	ENSMUSG00000040037	NEGR1
TRINITY_DN69248_c0_g1	ENSOCUG00000011145	ENSMUSG00000026211	OBSL1
TRINITY_DN69255_c0_g1	ENSOCUG00000002706	ENSMUSG00000039110	MYCBPAP
TRINITY_DN69257_c0_g1	ENSOCUG00000026497	ENSMUSG00000058267	NA
TRINITY_DN69270_c0_g1	ENSOCUG00000006500	ENSMUSG00000060961	SLC4A4
TRINITY_DN69271_c0_g1	ENSOCUG00000006202	ENSMUSG00000048154	KMT2D
TRINITY_DN69280_c1_g1	ENSOCUG00000007983	ENSMUSG00000091898	TNNC1
TRINITY_DN69282_c0_g1	ENSOCUG00000025494	ENSMUSG00000032181	SCG3
TRINITY_DN69285_c0_g1	ENSOCUG00000010087	ENSMUSG00000021990	NA
TRINITY_DN69291_c0_g1	ENSOCUG00000011730	ENSMUSG00000072872	RYBP
TRINITY_DN69294_c0_g1	ENSOCUG00000005948	ENSMUSG00000041268	DMXL2
TRINITY_DN69295_c0_g1	ENSMUSG00000019579	ENSMUSG00000019579	Mydgf
TRINITY_DN69300_c0_g1	ENSOCUG00000012906	ENSMUSG00000023886	NA
TRINITY_DN69306_c0_g1	ENSOCUG00000004614	ENSMUSG00000068856	SF3B4
TRINITY_DN69308_c0_g1	ENSOCUG00000012912	ENSMUSG00000022415	SYNGR1
TRINITY_DN69311_c0_g1	ENSOCUG00000001739	ENSMUSG00000064115	CADM2
TRINITY_DN69331_c0_g1	ENSOCUG00000017867	ENSMUSG00000034687	FRAS1
TRINITY_DN69334_c0_g1	ENSOCUG00000028083	ENSMUSG00000017316	PPY
TRINITY_DN69335_c0_g1	ENSOCUG00000001178	ENSMUSG00000060568	FAM78B
TRINITY_DN69342_c0_g1	ENSOCUG00000008266	ENSMUSG00000052456	NA
TRINITY_DN69352_c0_g1	ENSOCUG00000014522	ENSMUSG00000030559	NA
TRINITY_DN69354_c0_g1	ENSOCUG00000009761	ENSMUSG00000036944	TMEM71
TRINITY_DN69355_c0_g2	ENSOCUG00000001526	ENSMUSG00000027887	SYPL2
TRINITY_DN69358_c0_g1	ENSOCUG00000013833	ENSMUSG00000033871	PPARGC1B
TRINITY_DN69363_c0_g1	ENSOCUG00000017003	ENSMUSG00000024870	RAB1A
TRINITY_DN69381_c0_g1	ENSOCUG00000013305	ENSMUSG00000038011	DNAH8
TRINITY_DN69392_c0_g1	ENSOCUG00000001996	ENSMUSG00000078713	NA
TRINITY_DN69399_c0_g2	ENSOCUG00000015515	ENSMUSG00000051166	EML5
TRINITY_DN69400_c0_g1	ENSOCUG00000004554	ENSMUSG00000005373	NA
TRINITY_DN69408_c0_g1	ENSOCUG00000015772	ENSMUSG00000026450	CHI3L2
TRINITY_DN69423_c0_g1	ENSOCUG00000015265	ENSMUSG00000047284	NEURL4
TRINITY_DN69425_c0_g1	ENSOCUG00000001047	ENSMUSG00000031099	SMARCA1
TRINITY_DN69426_c0_g1	ENSOCUG00000017280	ENSMUSG00000045377	TMEM88
TRINITY_DN69428_c0_g1	ENSOCUG00000011733	ENSMUSG00000021057	AKAP5
TRINITY_DN69438_c0_g1	ENSMUSG00000050423	ENSMUSG00000050423	Ppp1r3g
TRINITY_DN69451_c0_g2	ENSOCUG00000016100	ENSMUSG00000000282	MNT
TRINITY_DN69463_c0_g1	ENSOCUG00000003283	ENSMUSG00000070000	FCHO2
TRINITY_DN69468_c0_g1	ENSOCUG00000003367	ENSMUSG00000027995	TLR2
TRINITY_DN69480_c0_g1	ENSOCUG00000014134	NA	HIRIP3
TRINITY_DN69493_c1_g1	ENSOCUG00000007057	ENSMUSG00000051278	NA
TRINITY_DN69496_c1_g1	ENSOCUG00000008610	ENSMUSG00000033308	DPYD
TRINITY_DN69499_c0_g1	ENSOCUG00000015350	ENSMUSG00000079511	CCDC142
TRINITY_DN69502_c0_g1	ENSOCUG00000008077	ENSMUSG00000034206	POLQ
TRINITY_DN69508_c0_g1	ENSOCUG00000001239	ENSMUSG00000039683	NA
TRINITY_DN69517_c0_g1	ENSMUSG00000028862	ENSMUSG00000028862	Map3k6
TRINITY_DN69519_c0_g1	ENSOCUG00000001457	ENSMUSG00000035923	MYF6
TRINITY_DN69526_c0_g1	ENSOCUG00000010609	ENSMUSG00000037887	DUSP16
TRINITY_DN69538_c0_g1	ENSOCUG00000005035	ENSMUSG00000033618	MAP3K13
TRINITY_DN69542_c0_g1	ENSOCUG00000008165	ENSMUSG00000027601	MTFR1
TRINITY_DN69545_c0_g1	ENSMUSG00000004895	ENSMUSG00000004895	Prcc
TRINITY_DN69561_c0_g1	ENSOCUG00000008702	ENSMUSG00000025068	GSTO1
TRINITY_DN69570_c0_g1	ENSOCUG00000004719	ENSMUSG00000013707	TNFAIP8L2
TRINITY_DN69587_c0_g1	ENSOCUG00000021036	ENSMUSG00000032598	NCKIPSD
TRINITY_DN69590_c0_g1	ENSOCUG00000001398	ENSMUSG00000027185	NAT10
TRINITY_DN69591_c0_g1	ENSOCUG00000029281	ENSMUSG00000018927	NA
TRINITY_DN69592_c0_g1	ENSOCUG00000029259	ENSMUSG00000062861	NA
TRINITY_DN69596_c0_g1	ENSOCUG00000010733	ENSMUSG00000041301	CFTR
TRINITY_DN69598_c0_g1	ENSOCUG00000027109	ENSMUSG00000075266	NA
TRINITY_DN69617_c0_g1	ENSOCUG00000024530	ENSMUSG00000040564	APOC1
TRINITY_DN69621_c0_g1	ENSOCUG00000003624	ENSMUSG00000033970	RFC3
TRINITY_DN69624_c0_g1	ENSOCUG00000010392	ENSMUSG00000019278	DPEP1
TRINITY_DN69629_c0_g1	ENSOCUG00000011089	ENSMUSG00000021922	ITIH4
TRINITY_DN69635_c0_g1	ENSOCUG00000025062	ENSMUSG00000026154	SDHAF4
TRINITY_DN69658_c0_g1	ENSOCUG00000014068	ENSMUSG00000032890	RIMS3
TRINITY_DN69663_c0_g1	ENSOCUG00000000867	ENSMUSG00000040269	MRPS28
TRINITY_DN69665_c0_g1	ENSOCUG00000021708	ENSMUSG00000024829	NA
TRINITY_DN69673_c0_g1	ENSOCUG00000014750	ENSMUSG00000036779	PAPD5
TRINITY_DN69679_c0_g1	ENSOCUG00000029515	ENSMUSG00000068205	NA
TRINITY_DN69681_c0_g1	ENSOCUG00000014345	ENSMUSG00000079481	NHSL2
TRINITY_DN69683_c0_g1	ENSOCUG00000012172	ENSMUSG00000038570	SAXO2
TRINITY_DN69684_c0_g1	ENSOCUG00000027790	ENSMUSG00000034413	NEURL1B
TRINITY_DN69686_c0_g1	ENSOCUG00000006405	ENSMUSG00000047281	SFN
TRINITY_DN69690_c0_g1	ENSOCUG00000001617	ENSMUSG00000021987	MTMR8
TRINITY_DN69691_c0_g1	ENSOCUG00000004314	ENSMUSG00000030523	TRPM1
TRINITY_DN69694_c0_g1	ENSOCUG00000007818	ENSMUSG00000029715	POP7
TRINITY_DN69698_c0_g1	ENSOCUG00000023520	ENSMUSG00000047787	FLRT1
TRINITY_DN69702_c0_g1	ENSOCUG00000003367	ENSMUSG00000027995	TLR2
TRINITY_DN69707_c0_g1	ENSOCUG00000007128	ENSMUSG00000026029	CASP8
TRINITY_DN69713_c0_g2	ENSOCUG00000010195	ENSMUSG00000045064	ZC2HC1C
TRINITY_DN69714_c0_g1	ENSOCUG00000017805	ENSMUSG00000030309	CAPRIN2
TRINITY_DN69720_c0_g1	ENSOCUG00000005593	ENSMUSG00000059412	FXYD6
TRINITY_DN69721_c0_g1	ENSOCUG00000014019	ENSMUSG00000010154	SPIRE2
TRINITY_DN69729_c0_g1	ENSOCUG00000015398	ENSMUSG00000027173	DEPDC7
TRINITY_DN69735_c0_g1	ENSMUSG00000036882	ENSMUSG00000036882	Arhgap33
TRINITY_DN69741_c1_g1	ENSOCUG00000013150	ENSMUSG00000054889	DSP
TRINITY_DN69754_c0_g1	ENSOCUG00000002134	ENSMUSG00000040212	EMP3
TRINITY_DN69758_c0_g1	ENSOCUG00000008879	ENSMUSG00000069729	ARID1B
TRINITY_DN69763_c0_g1	ENSOCUG00000016339	ENSMUSG00000018381	ABI3
TRINITY_DN69768_c0_g1	ENSOCUG00000006025	ENSMUSG00000020660	POMC
TRINITY_DN69770_c0_g1	ENSOCUG00000000677	ENSMUSG00000026131	MACF1
TRINITY_DN69771_c0_g2	ENSOCUG00000012442	ENSMUSG00000029174	TBC1D1
TRINITY_DN69773_c0_g1	ENSOCUG00000006167	ENSMUSG00000041550	SERPINA5
TRINITY_DN69776_c0_g1	ENSOCUG00000014205	ENSMUSG00000061603	AKAP6
TRINITY_DN69778_c0_g1	ENSMUSG00000039099	ENSMUSG00000039099	Wdr93
TRINITY_DN69779_c0_g1	ENSOCUG00000004452	ENSMUSG00000025780	ITIH6
TRINITY_DN69780_c0_g1	ENSOCUG00000011290	ENSMUSG00000032402	SMAD2
TRINITY_DN69786_c0_g1	ENSOCUG00000026781	ENSMUSG00000026579	F5
TRINITY_DN69788_c0_g1	ENSOCUG00000023829	ENSMUSG00000045795	WHAMM
TRINITY_DN69790_c0_g1	ENSOCUG00000023814	ENSMUSG00000051518	NA
TRINITY_DN69793_c0_g1	ENSOCUG00000022122	ENSMUSG00000068551	ZNF467
TRINITY_DN69802_c0_g1	ENSOCUG00000027681	ENSMUSG00000060791	GMFG
TRINITY_DN69806_c0_g1	ENSOCUG00000000312	ENSMUSG00000032816	IGDCC4
TRINITY_DN69809_c0_g2	ENSMUSG00000049184	ENSMUSG00000049184	Purg
TRINITY_DN69825_c0_g1	ENSOCUG00000003843	ENSMUSG00000053289	DDX10
TRINITY_DN69834_c0_g1	ENSOCUG00000024762	ENSMUSG00000062248	NA
TRINITY_DN69838_c0_g1	ENSOCUG00000014323	ENSMUSG00000043683	FEM1C
TRINITY_DN69841_c0_g1	ENSMUSG00000041849	ENSMUSG00000041849	Card6
TRINITY_DN69845_c0_g1	ENSOCUG00000026215	ENSMUSG00000014856	TMEM208
TRINITY_DN69847_c0_g1	ENSOCUG00000021242	ENSMUSG00000026413	PKP1
TRINITY_DN69849_c0_g2	ENSOCUG00000013147	ENSMUSG00000031393	MECP2
TRINITY_DN69857_c0_g1	ENSOCUG00000015453	ENSMUSG00000028011	TDO2
TRINITY_DN69876_c0_g2	ENSOCUG00000016105	ENSMUSG00000057606	COLQ
TRINITY_DN69890_c0_g1	ENSOCUG00000012131	ENSMUSG00000003271	SULT2B1
TRINITY_DN69891_c0_g1	ENSOCUG00000010826	ENSMUSG00000031430	VSIG1
TRINITY_DN69893_c0_g1	ENSOCUG00000003200	ENSMUSG00000049641	VGLL2
TRINITY_DN69895_c0_g1	ENSOCUG00000013360	ENSMUSG00000021481	ZNF346
TRINITY_DN69898_c0_g1	ENSOCUG00000003972	ENSMUSG00000044030	IRF2BP1
TRINITY_DN69901_c0_g1	ENSOCUG00000015516	ENSMUSG00000075394	HOXC4
TRINITY_DN69911_c0_g1	ENSMUSG00000109946	ENSMUSG00000109946	Brd3os
TRINITY_DN69918_c0_g1	ENSOCUG00000013612	ENSMUSG00000036908	NA
TRINITY_DN69925_c0_g1	ENSOCUG00000010039	ENSMUSG00000014778	FHOD1
TRINITY_DN69926_c0_g1	ENSOCUG00000004438	ENSMUSG00000034201	NA
TRINITY_DN69926_c0_g2	ENSOCUG00000004438	ENSMUSG00000034201	NA
TRINITY_DN69929_c0_g1	ENSOCUG00000004347	ENSMUSG00000001027	SCN4A
TRINITY_DN69942_c0_g1	ENSOCUG00000017338	ENSMUSG00000034488	EDIL3
TRINITY_DN69943_c0_g1	ENSOCUG00000016635	ENSMUSG00000047094	NA
TRINITY_DN69946_c0_g1	ENSOCUG00000026443	ENSMUSG00000018845	UNC45B
TRINITY_DN69951_c0_g1	ENSOCUG00000026389	ENSMUSG00000098132	RASSF10
TRINITY_DN69956_c0_g1	ENSOCUG00000027678	ENSMUSG00000025264	NA
TRINITY_DN69958_c0_g1	ENSOCUG00000014488	ENSMUSG00000092310	NA
TRINITY_DN69960_c1_g2	ENSOCUG00000010635	NA	PERM1
TRINITY_DN69967_c0_g1	ENSOCUG00000029352	NA	NA
TRINITY_DN69977_c0_g1	ENSOCUG00000029154	ENSMUSG00000062488	NA
TRINITY_DN69987_c0_g1	ENSOCUG00000017209	ENSMUSG00000043782	BICDL2
TRINITY_DN69990_c0_g1	ENSOCUG00000008481	ENSMUSG00000037742	RABEFLA2
TRINITY_DN69990_c4_g1	ENSOCUG00000008481	ENSMUSG00000037742	RABEFLA2
TRINITY_DN69996_c0_g1	ENSOCUG00000005189	ENSMUSG00000020844	NXN
TRINITY_DN70000_c0_g1	ENSOCUG00000006166	ENSMUSG00000020321	MDH1
TRINITY_DN70002_c0_g1	ENSOCUG00000029477	NA	NA
TRINITY_DN70013_c0_g1	ENSOCUG00000023757	ENSMUSG00000028978	NOS3
TRINITY_DN70018_c0_g1	ENSOCUG00000009575	ENSMUSG00000032381	FAM96A
TRINITY_DN70021_c0_g2	ENSOCUG00000016777	ENSMUSG00000051747	NA
TRINITY_DN70030_c0_g1	ENSOCUG00000013868	ENSMUSG00000045751	MMS22L
TRINITY_DN70031_c0_g1	ENSOCUG00000027478	ENSMUSG00000028524	NA
TRINITY_DN70040_c0_g1	ENSOCUG00000024395	ENSMUSG00000054293	NA
TRINITY_DN70040_c0_g2	ENSOCUG00000024395	ENSMUSG00000054293	NA
TRINITY_DN70041_c0_g1	ENSOCUG00000006822	ENSMUSG00000031971	CCSAP
TRINITY_DN70046_c0_g1	ENSOCUG00000002920	ENSMUSG00000036932	AIFM1
TRINITY_DN70060_c0_g1	ENSOCUG00000006777	ENSMUSG00000040339	FAM102B
TRINITY_DN70066_c0_g1	ENSOCUG00000001565	ENSMUSG00000002768	MEA1
TRINITY_DN70067_c0_g2	ENSOCUG00000003683	ENSMUSG00000041762	GPR155
TRINITY_DN70069_c0_g2	ENSOCUG00000000558	ENSMUSG00000024300	MYO1F
TRINITY_DN70071_c0_g1	ENSOCUG00000012870	ENSMUSG00000028066	PMF1
TRINITY_DN70072_c0_g1	ENSOCUG00000008858	ENSMUSG00000005220	CORIN
TRINITY_DN70084_c0_g1	ENSOCUG00000017353	ENSMUSG00000070858	MORC2
TRINITY_DN70085_c0_g1	ENSOCUG00000005770	ENSMUSG00000025227	MFSD13A
TRINITY_DN70089_c0_g2	ENSOCUG00000004445	ENSMUSG00000038812	NA
TRINITY_DN70093_c0_g1	ENSOCUG00000001652	ENSMUSG00000032218	CCNB2
TRINITY_DN70106_c0_g1	ENSOCUG00000003185	ENSMUSG00000032911	CSPG4
TRINITY_DN70109_c0_g1	ENSOCUG00000023617	ENSMUSG00000024939	NA
TRINITY_DN70123_c0_g1	ENSOCUG00000006606	ENSMUSG00000036862	DCHS1
TRINITY_DN70125_c0_g1	ENSOCUG00000017273	ENSMUSG00000025509	PNPLA3
TRINITY_DN70126_c0_g1	ENSOCUG00000001030	ENSMUSG00000028214	GEM
TRINITY_DN70127_c0_g1	ENSOCUG00000005795	ENSMUSG00000006356	CRIP3
TRINITY_DN70141_c0_g1	ENSOCUG00000013166	ENSMUSG00000079235	CCDC13
TRINITY_DN70146_c0_g1	ENSOCUG00000023174	ENSMUSG00000028271	NA
TRINITY_DN70149_c0_g1	ENSOCUG00000017729	ENSMUSG00000034810	SCN7A
TRINITY_DN70155_c0_g1	ENSOCUG00000000292	ENSMUSG00000021061	SPTB
TRINITY_DN70157_c0_g1	ENSOCUG00000003236	ENSMUSG00000025129	PPP1R12B
TRINITY_DN70167_c0_g1	ENSOCUG00000000787	ENSMUSG00000030223	PTPRO
TRINITY_DN70168_c0_g1	ENSOCUG00000009277	ENSMUSG00000001313	RND2
TRINITY_DN70170_c0_g1	ENSOCUG00000008591	ENSMUSG00000040412	KIAA1324
TRINITY_DN70176_c0_g1	ENSOCUG00000013281	ENSMUSG00000061186	SFMBT2
TRINITY_DN70181_c0_g1	ENSOCUG00000006984	ENSMUSG00000014551	MRPS25
TRINITY_DN70186_c0_g1	ENSOCUG00000026121	ENSMUSG00000032852	NA
TRINITY_DN70203_c0_g1	ENSOCUG00000003601	ENSMUSG00000033904	NA
TRINITY_DN70212_c0_g1	ENSOCUG00000006312	ENSMUSG00000025047	PDCD11
TRINITY_DN70215_c0_g1	ENSOCUG00000005597	ENSMUSG00000044042	FMN1
TRINITY_DN70221_c0_g2	ENSOCUG00000006791	ENSMUSG00000021234	FAM161B
TRINITY_DN70230_c0_g1	ENSOCUG00000015005	ENSMUSG00000058571	GPC4
TRINITY_DN70234_c0_g1	ENSMUSG00000032403	ENSMUSG00000032403	2300009A05Rik
TRINITY_DN70237_c0_g1	ENSOCUG00000012966	ENSMUSG00000037845	NA
TRINITY_DN70239_c0_g1	ENSOCUG00000001594	ENSMUSG00000041920	SLC16A6
TRINITY_DN70270_c0_g1	ENSOCUG00000007284	ENSMUSG00000042523	DNAL1
TRINITY_DN70271_c0_g1	ENSOCUG00000000607	ENSMUSG00000006931	P3H4
TRINITY_DN70271_c0_g2	ENSOCUG00000000607	ENSMUSG00000006931	P3H4
TRINITY_DN70272_c0_g1	ENSOCUG00000009058	ENSMUSG00000031722	HP
TRINITY_DN70274_c0_g1	ENSOCUG00000009598	ENSMUSG00000024940	LTBP1
TRINITY_DN70275_c0_g1	ENSOCUG00000003455	ENSMUSG00000064202	SPATA6L
TRINITY_DN70279_c0_g1	ENSOCUG00000013760	ENSMUSG00000006435	NEURL1
TRINITY_DN70283_c0_g1	ENSOCUG00000005413	ENSMUSG00000020003	PEX7
TRINITY_DN70286_c0_g2	ENSMUSG00000071001	ENSMUSG00000071001	Hrct1
TRINITY_DN70287_c0_g1	ENSOCUG00000017455	ENSMUSG00000048175	ASB8
TRINITY_DN70296_c1_g2	ENSOCUG00000024299	ENSMUSG00000002948	MAP2K7
TRINITY_DN70298_c0_g1	ENSOCUG00000000863	ENSMUSG00000028373	ASTN2
TRINITY_DN70304_c0_g1	ENSOCUG00000016421	ENSMUSG00000022564	GRINA
TRINITY_DN70305_c0_g1	ENSOCUG00000007798	ENSMUSG00000020829	SLC46A1
TRINITY_DN70309_c0_g1	ENSOCUG00000015403	ENSMUSG00000068329	HTRA2
TRINITY_DN70318_c0_g1	ENSOCUG00000024751	ENSMUSG00000003420	FCGRT
TRINITY_DN70328_c0_g1	ENSOCUG00000025805	ENSMUSG00000021590	SPATA9
TRINITY_DN70330_c0_g1	ENSOCUG00000027481	ENSMUSG00000070576	MN1
TRINITY_DN70336_c0_g1	ENSOCUG00000022014	ENSMUSG00000038146	NOTCH3
TRINITY_DN70337_c0_g1	ENSOCUG00000010649	ENSMUSG00000061013	MKX
TRINITY_DN70338_c0_g1	ENSOCUG00000014663	ENSMUSG00000034218	ATM
TRINITY_DN70341_c0_g1	ENSOCUG00000000980	ENSMUSG00000039741	NA
TRINITY_DN70342_c0_g1	ENSOCUG00000027932	ENSMUSG00000026470	STX10
TRINITY_DN70343_c0_g2	ENSOCUG00000029490	NA	NA
TRINITY_DN70352_c0_g1	ENSOCUG00000024805	ENSMUSG00000068794	COL28A1
TRINITY_DN70355_c0_g2	ENSOCUG00000016445	ENSMUSG00000015468	NOTCH4
TRINITY_DN70362_c0_g1	ENSOCUG00000014607	ENSMUSG00000020849	NA
TRINITY_DN70368_c0_g1	ENSOCUG00000014417	ENSMUSG00000026207	SPEG
TRINITY_DN70375_c0_g1	ENSOCUG00000012437	ENSMUSG00000030519	APBA2
TRINITY_DN70376_c0_g1	ENSOCUG00000007811	ENSMUSG00000031847	C16orf46
TRINITY_DN70381_c2_g1	ENSOCUG00000005409	ENSMUSG00000034109	GOLIM4
TRINITY_DN70384_c0_g1	ENSOCUG00000005774	ENSMUSG00000024420	ZNF521
TRINITY_DN70389_c0_g1	ENSMUSG00000018923	ENSMUSG00000018923	Med11
TRINITY_DN70397_c0_g1	ENSOCUG00000008578	ENSMUSG00000034467	DYNLRB2
TRINITY_DN70406_c0_g1	ENSOCUG00000026908	ENSMUSG00000025488	NA
TRINITY_DN70414_c0_g1	ENSOCUG00000021924	ENSMUSG00000023341	NA
TRINITY_DN70417_c0_g1	ENSMUSG00000020022	ENSMUSG00000020022	Ndufa12
TRINITY_DN70424_c0_g1	ENSOCUG00000000737	ENSMUSG00000028341	NR4A3
TRINITY_DN70426_c0_g1	ENSOCUG00000006261	ENSMUSG00000033644	PIWIL2
TRINITY_DN70427_c0_g1	ENSOCUG00000017236	ENSMUSG00000032495	LRRC2
TRINITY_DN70429_c0_g1	ENSOCUG00000001665	ENSMUSG00000020212	MDM1
TRINITY_DN7042_c0_g1	ENSOCUG00000012335	ENSMUSG00000066306	NUMA1
TRINITY_DN70431_c0_g1	ENSMUSG00000037692	ENSMUSG00000037692	Ahdc1
TRINITY_DN70437_c0_g1	ENSOCUG00000013974	ENSMUSG00000037664	CDKN1B
TRINITY_DN70440_c0_g1	ENSOCUG00000004535	ENSMUSG00000026254	EIF4E2
TRINITY_DN70444_c0_g1	ENSOCUG00000010746	ENSMUSG00000030452	NIPA2
TRINITY_DN70448_c0_g1	ENSOCUG00000003118	ENSMUSG00000017756	SLC12A5
TRINITY_DN70462_c0_g1	ENSOCUG00000003290	ENSMUSG00000024742	FEN1
TRINITY_DN70475_c0_g1	ENSOCUG00000012661	ENSMUSG00000028909	PTPRU
TRINITY_DN70480_c0_g1	ENSOCUG00000005225	ENSMUSG00000028701	LURAP1
TRINITY_DN70481_c0_g1	ENSMUSG00000115074	ENSMUSG00000115074	AL732309.2
TRINITY_DN70486_c0_g1	ENSOCUG00000023157	ENSMUSG00000059772	NA
TRINITY_DN70487_c0_g1	ENSOCUG00000016738	ENSMUSG00000039579	GRIN3A
TRINITY_DN70489_c0_g1	ENSOCUG00000014127	ENSMUSG00000028599	TNFRSF1B
TRINITY_DN70493_c0_g1	ENSOCUG00000010195	ENSMUSG00000045064	ZC2HC1C
TRINITY_DN70498_c0_g1	ENSOCUG00000013513	ENSMUSG00000024063	LBH
TRINITY_DN70508_c0_g1	ENSOCUG00000017881	ENSMUSG00000063704	MAPK15
TRINITY_DN70512_c1_g2	ENSOCUG00000027626	ENSMUSG00000005763	CD247
TRINITY_DN70517_c0_g1	ENSMUSG00000096393	ENSMUSG00000096393	Fam240a
TRINITY_DN70523_c0_g2	ENSMUSG00000019295	ENSMUSG00000019295	Tmem129
TRINITY_DN70525_c0_g1	ENSOCUG00000008824	ENSMUSG00000056215	LRGUK
TRINITY_DN70529_c0_g1	ENSOCUG00000007447	ENSMUSG00000032215	RSL24D1
TRINITY_DN70530_c0_g1	ENSOCUG00000027387	ENSMUSG00000047379	B4GAT1
TRINITY_DN70532_c0_g1	ENSOCUG00000021923	ENSMUSG00000029705	CUX2
TRINITY_DN70536_c0_g1	ENSOCUG00000000677	ENSMUSG00000028649	MACF1
TRINITY_DN70538_c0_g1	ENSOCUG00000012947	ENSMUSG00000035227	NA
TRINITY_DN70543_c0_g1	ENSOCUG00000009919	ENSMUSG00000020063	SIRT1
TRINITY_DN70544_c0_g1	ENSMUSG00000020358	ENSMUSG00000020358	Hnrnpab
TRINITY_DN70545_c0_g1	ENSOCUG00000014315	ENSMUSG00000000355	MCTS1
TRINITY_DN70553_c0_g1	ENSOCUG00000003554	ENSMUSG00000028882	PPP1R8
TRINITY_DN70555_c0_g1	ENSMUSG00000007837	ENSMUSG00000007837	Prrg2
TRINITY_DN70556_c0_g1	ENSOCUG00000007139	ENSMUSG00000039599	FAM149B1
TRINITY_DN70565_c0_g2	ENSOCUG00000026180	ENSMUSG00000037752	XKR8
TRINITY_DN70570_c0_g1	ENSOCUG00000029112	ENSMUSG00000064363	ND5
TRINITY_DN70573_c0_g1	ENSOCUG00000026351	ENSMUSG00000027583	ZBTB46
TRINITY_DN70583_c0_g1	ENSMUSG00000056665	ENSMUSG00000056665	Them6
TRINITY_DN70587_c0_g2	ENSOCUG00000022782	ENSMUSG00000030732	CHRDL2
TRINITY_DN70588_c0_g1	ENSMUSG00000022102	ENSMUSG00000022102	Dok2
TRINITY_DN70589_c0_g1	ENSMUSG00000037772	ENSMUSG00000037772	Mrpl23
TRINITY_DN70605_c0_g1	ENSOCUG00000011380	ENSMUSG00000024526	CIDEA
TRINITY_DN70614_c0_g2	ENSOCUG00000000812	ENSMUSG00000027676	NA
TRINITY_DN70616_c0_g1	ENSOCUG00000006156	ENSMUSG00000020319	WDPCP
TRINITY_DN70620_c0_g1	ENSOCUG00000023610	ENSMUSG00000024008	CPNE5
TRINITY_DN70627_c0_g1	ENSOCUG00000017559	ENSMUSG00000037172	KIAA1147
TRINITY_DN70633_c0_g1	ENSMUSG00000009681	ENSMUSG00000009681	Bcr
TRINITY_DN70634_c0_g1	ENSOCUG00000009095	ENSMUSG00000021773	COMTD1
TRINITY_DN70651_c0_g1	ENSOCUG00000010896	ENSMUSG00000042178	ARMC5
TRINITY_DN70652_c0_g1	ENSOCUG00000009555	ENSMUSG00000063506	ARHGAP22
TRINITY_DN70653_c0_g1	ENSOCUG00000010383	ENSMUSG00000018774	CD68
TRINITY_DN70666_c0_g1	ENSOCUG00000029589	ENSMUSG00000087166	NA
TRINITY_DN70673_c0_g1	ENSOCUG00000006802	ENSMUSG00000015882	LCORL
TRINITY_DN70675_c0_g1	ENSOCUG00000022039	ENSMUSG00000059708	NA
TRINITY_DN70677_c0_g1	ENSMUSG00000013822	ENSMUSG00000013822	Elof1
TRINITY_DN70680_c0_g1	ENSOCUG00000029501	NA	NA
TRINITY_DN70694_c0_g2	ENSOCUG00000015880	ENSMUSG00000024966	STIP1
TRINITY_DN70696_c0_g2	ENSOCUG00000014181	ENSMUSG00000035047	KRI1
TRINITY_DN70697_c0_g1	ENSOCUG00000002180	ENSMUSG00000021782	DLG5
TRINITY_DN70701_c0_g1	ENSOCUG00000014789	ENSMUSG00000050022	AMZ2
TRINITY_DN70704_c0_g1	ENSOCUG00000017929	ENSMUSG00000005198	NA
TRINITY_DN70706_c0_g1	ENSOCUG00000022879	ENSMUSG00000026575	NA
TRINITY_DN70714_c0_g1	ENSMUSG00000045095	ENSMUSG00000045095	Magi1
TRINITY_DN70716_c0_g1	ENSOCUG00000028008	ENSMUSG00000040694	APOBEC2
TRINITY_DN70719_c0_g1	ENSOCUG00000008947	ENSMUSG00000047945	MARCKSL1
TRINITY_DN70724_c0_g1	ENSMUSG00000035595	ENSMUSG00000035595	1600002K03Rik
TRINITY_DN70726_c0_g1	ENSOCUG00000014417	ENSMUSG00000026207	SPEG
TRINITY_DN70729_c0_g1	ENSOCUG00000024991	ENSMUSG00000028028	ALPK1
TRINITY_DN70738_c0_g1	ENSOCUG00000003918	ENSMUSG00000028337	CORO2A
TRINITY_DN70740_c0_g1	ENSOCUG00000010572	ENSMUSG00000029623	PDAP1
TRINITY_DN70751_c0_g1	ENSOCUG00000008381	ENSMUSG00000026383	EPB41L5
TRINITY_DN70754_c0_g1	ENSOCUG00000006224	ENSMUSG00000063810	ALMS1
TRINITY_DN70757_c0_g1	ENSOCUG00000026189	ENSMUSG00000063821	DUPD1
TRINITY_DN70774_c1_g1	ENSOCUG00000011924	ENSMUSG00000029462	VPS29
TRINITY_DN70782_c0_g1	ENSOCUG00000015116	ENSMUSG00000029680	HYAL4
TRINITY_DN70786_c0_g1	ENSOCUG00000002683	ENSMUSG00000073838	TUFM
TRINITY_DN70786_c0_g2	ENSOCUG00000002683	ENSMUSG00000073838	TUFM
TRINITY_DN70787_c0_g1	ENSOCUG00000002215	ENSMUSG00000042750	BEX5
TRINITY_DN70801_c0_g1	ENSOCUG00000011149	ENSMUSG00000048520	FBXL13
TRINITY_DN70802_c0_g1	ENSOCUG00000014771	ENSMUSG00000038517	TBKBP1
TRINITY_DN70815_c0_g1	ENSOCUG00000003619	ENSMUSG00000026407	CACNA1S
TRINITY_DN70818_c0_g1	ENSOCUG00000007494	ENSMUSG00000021880	RNASE6
TRINITY_DN7081_c0_g1	ENSOCUG00000000706	ENSMUSG00000034295	FHOD3
TRINITY_DN70822_c0_g1	ENSOCUG00000017347	ENSMUSG00000057722	LEPR
TRINITY_DN70828_c0_g1	ENSOCUG00000000203	ENSMUSG00000031232	NA
TRINITY_DN70831_c0_g1	ENSOCUG00000008534	ENSMUSG00000036875	DNA2
TRINITY_DN70832_c0_g1	ENSOCUG00000007900	ENSMUSG00000024968	RCOR2
TRINITY_DN70834_c0_g1	ENSOCUG00000029696	ENSMUSG00000044176	NA
TRINITY_DN70835_c0_g1	ENSOCUG00000016093	ENSMUSG00000032735	ABLIM3
TRINITY_DN70839_c0_g1	ENSMUSG00000008140	ENSMUSG00000008140	Emc10
TRINITY_DN70840_c0_g1	ENSOCUG00000006564	ENSMUSG00000013668	C10orf120
TRINITY_DN70845_c0_g1	ENSOCUG00000005505	ENSMUSG00000038453	SRCIN1
TRINITY_DN70852_c0_g1	ENSOCUG00000014205	ENSMUSG00000061603	AKAP6
TRINITY_DN70853_c0_g2	ENSOCUG00000011321	ENSMUSG00000028016	NA
TRINITY_DN70855_c0_g1	ENSOCUG00000029242	ENSMUSG00000116005	ZNF41
TRINITY_DN70859_c0_g1	ENSMUSG00000031354	ENSMUSG00000031354	Amelx
TRINITY_DN70860_c0_g1	ENSOCUG00000006438	ENSMUSG00000035109	SHC4
TRINITY_DN70861_c0_g1	ENSMUSG00000034201	ENSMUSG00000034201	Gas2l1
TRINITY_DN70865_c0_g1	ENSOCUG00000005505	ENSMUSG00000038453	SRCIN1
TRINITY_DN70879_c0_g1	ENSOCUG00000010874	ENSMUSG00000028626	COL4A5
TRINITY_DN70884_c0_g1	ENSOCUG00000005851	ENSMUSG00000056476	MED12L
TRINITY_DN70891_c0_g1	ENSOCUG00000006796	ENSMUSG00000005547	CYP2A10
TRINITY_DN70892_c0_g1	ENSOCUG00000022623	ENSMUSG00000078695	CISD3
TRINITY_DN70895_c0_g1	ENSOCUG00000023855	ENSMUSG00000056050	NA
TRINITY_DN70898_c0_g1	ENSOCUG00000002183	ENSMUSG00000036986	PML
TRINITY_DN70899_c0_g1	ENSMUSG00000089762	ENSMUSG00000089762	Ier5l
TRINITY_DN708_c0_g1	ENSMUSG00000039477	ENSMUSG00000039477	Tnrc18
TRINITY_DN70904_c0_g1	ENSOCUG00000015454	ENSMUSG00000025754	AGBL1
TRINITY_DN70907_c0_g1	ENSOCUG00000026443	ENSMUSG00000018845	UNC45B
TRINITY_DN70908_c0_g1	ENSOCUG00000022022	ENSMUSG00000038690	NA
TRINITY_DN70909_c0_g1	ENSOCUG00000010039	ENSMUSG00000014778	FHOD1
TRINITY_DN70910_c0_g1	ENSOCUG00000013249	ENSMUSG00000018196	NA
TRINITY_DN70912_c0_g1	ENSOCUG00000011232	ENSMUSG00000031819	EMC8
TRINITY_DN70913_c0_g1	ENSOCUG00000002319	ENSMUSG00000040204	NA
TRINITY_DN70921_c0_g1	ENSOCUG00000001405	ENSMUSG00000032724	ABTB2
TRINITY_DN70924_c0_g1	ENSOCUG00000004027	ENSMUSG00000037318	TRAF3IP3
TRINITY_DN70926_c0_g1	ENSOCUG00000001866	ENSMUSG00000004473	CLEC3A
TRINITY_DN70930_c0_g1	ENSMUSG00000059493	ENSMUSG00000059493	Nhs
TRINITY_DN70931_c0_g1	ENSOCUG00000022014	ENSMUSG00000038146	NOTCH3
TRINITY_DN70934_c0_g1	ENSOCUG00000009828	ENSMUSG00000032503	ARPP21
TRINITY_DN70935_c0_g1	ENSOCUG00000014006	ENSMUSG00000079508	NA
TRINITY_DN70938_c0_g1	ENSOCUG00000002798	ENSMUSG00000032046	ABHD12
TRINITY_DN70939_c0_g1	ENSOCUG00000005275	ENSMUSG00000010057	NPRL2
TRINITY_DN70948_c0_g1	ENSOCUG00000016878	ENSMUSG00000041147	BRCA2
TRINITY_DN70949_c0_g1	ENSOCUG00000016160	ENSMUSG00000078954	ARHGAP1
TRINITY_DN70957_c0_g2	ENSOCUG00000009050	ENSMUSG00000042453	RELN
TRINITY_DN70958_c0_g1	ENSMUSG00000024947	ENSMUSG00000024947	Men1
TRINITY_DN70959_c0_g1	ENSOCUG00000005097	ENSMUSG00000026918	BRD3
TRINITY_DN70962_c0_g1	ENSOCUG00000002706	ENSMUSG00000039110	MYCBPAP
TRINITY_DN70965_c0_g1	ENSMUSG00000040048	ENSMUSG00000040048	Ndufb10
TRINITY_DN70969_c0_g1	ENSOCUG00000011138	ENSMUSG00000027596	ASIP
TRINITY_DN70970_c0_g1	ENSOCUG00000015454	ENSMUSG00000025754	AGBL1
TRINITY_DN70973_c0_g1	ENSOCUG00000026146	ENSMUSG00000046354	NA
TRINITY_DN70977_c0_g1	ENSOCUG00000005544	ENSMUSG00000023967	MRPS18A
TRINITY_DN70979_c0_g1	ENSOCUG00000008603	ENSMUSG00000078771	NA
TRINITY_DN70981_c0_g2	ENSOCUG00000022182	ENSMUSG00000042308	SETD1A
TRINITY_DN70983_c0_g1	ENSOCUG00000000479	ENSMUSG00000025464	PAOX
TRINITY_DN70984_c0_g1	ENSOCUG00000002131	ENSMUSG00000024338	PSMB8
TRINITY_DN70986_c0_g1	ENSMUSG00000025732	ENSMUSG00000025732	Mcrip2
TRINITY_DN70990_c0_g1	ENSOCUG00000013619	ENSMUSG00000036769	WDR44
TRINITY_DN70992_c0_g1	ENSOCUG00000004125	ENSMUSG00000029440	NA
TRINITY_DN70994_c0_g1	ENSOCUG00000024877	ENSMUSG00000022099	DMTN
TRINITY_DN70998_c0_g1	ENSOCUG00000010375	ENSMUSG00000059796	NA
TRINITY_DN71002_c0_g1	ENSOCUG00000025924	ENSMUSG00000036992	NXT1
TRINITY_DN71003_c0_g1	ENSOCUG00000014513	ENSMUSG00000005465	IL27RA
TRINITY_DN71004_c1_g1	ENSOCUG00000005008	ENSMUSG00000020315	SPTBN1
TRINITY_DN71006_c0_g1	ENSOCUG00000003467	ENSMUSG00000022598	PSCA
TRINITY_DN71007_c0_g1	ENSMUSG00000057054	ENSMUSG00000057054	Inca1
TRINITY_DN71012_c0_g1	ENSOCUG00000025111	ENSMUSG00000021903	GALNT15
TRINITY_DN71025_c0_g1	ENSOCUG00000014269	ENSMUSG00000022174	DAD1
TRINITY_DN71026_c0_g1	ENSOCUG00000008791	NA	SNAPC5
TRINITY_DN71030_c0_g2	ENSOCUG00000007028	ENSMUSG00000069662	MARCKS
TRINITY_DN71034_c0_g1	ENSOCUG00000013296	ENSMUSG00000021453	GADD45G
TRINITY_DN71044_c0_g1	ENSOCUG00000013587	ENSMUSG00000032089	IL10RA
TRINITY_DN71048_c0_g1	ENSOCUG00000001752	ENSMUSG00000055653	GPC3
TRINITY_DN71050_c0_g1	ENSOCUG00000029155	ENSMUSG00000090353	NA
TRINITY_DN71054_c0_g1	ENSOCUG00000003970	ENSMUSG00000022658	TAGLN3
TRINITY_DN71056_c0_g1	ENSOCUG00000000321	ENSMUSG00000075419	DOLK
TRINITY_DN71059_c0_g1	ENSOCUG00000026069	ENSMUSG00000059273	ZC3H4
TRINITY_DN71062_c0_g1	ENSOCUG00000000104	ENSMUSG00000040732	ERG
TRINITY_DN71070_c0_g1	ENSMUSG00000021690	ENSMUSG00000021690	Jmy
TRINITY_DN71076_c0_g1	ENSOCUG00000010668	ENSMUSG00000056629	FKBP9
TRINITY_DN71079_c0_g1	ENSOCUG00000006316	ENSMUSG00000015745	PLEKHO1
TRINITY_DN71086_c0_g1	ENSMUSG00000015013	ENSMUSG00000015013	Trappc2l
TRINITY_DN71088_c0_g1	ENSOCUG00000000758	ENSMUSG00000023912	SLC25A27
TRINITY_DN71092_c0_g2	ENSOCUG00000001586	ENSMUSG00000002767	MRPL2
TRINITY_DN71096_c0_g1	ENSOCUG00000013423	ENSMUSG00000026389	STEAP3
TRINITY_DN71098_c0_g1	ENSOCUG00000013780	ENSMUSG00000041396	METTL18
TRINITY_DN71103_c0_g1	ENSOCUG00000004071	ENSMUSG00000001569	NA
TRINITY_DN71104_c0_g1	ENSOCUG00000023559	ENSMUSG00000000486	SEPT1
TRINITY_DN71104_c0_g2	ENSOCUG00000008260	ENSMUSG00000022456	SEPT3
TRINITY_DN71105_c0_g1	ENSOCUG00000013328	ENSMUSG00000053293	NA
TRINITY_DN71111_c0_g1	ENSOCUG00000024587	ENSMUSG00000058132	ORYCUNV1R1653
TRINITY_DN71113_c0_g1	ENSOCUG00000015005	ENSMUSG00000034220	GPC4
TRINITY_DN71123_c0_g1	ENSOCUG00000001822	ENSMUSG00000028758	KIF17
TRINITY_DN71127_c0_g1	ENSOCUG00000002672	ENSMUSG00000070469	ADAMTSL3
TRINITY_DN71145_c0_g1	ENSOCUG00000016737	ENSMUSG00000022201	ZFR
TRINITY_DN71148_c0_g1	ENSMUSG00000021264	ENSMUSG00000021264	Yy1
TRINITY_DN71151_c0_g1	ENSOCUG00000001716	ENSMUSG00000025271	PFKFB1
TRINITY_DN71152_c0_g1	ENSOCUG00000009686	ENSMUSG00000010110	STX5
TRINITY_DN71157_c0_g1	ENSOCUG00000001802	ENSMUSG00000018672	COPZ2
TRINITY_DN71158_c0_g1	ENSOCUG00000001197	ENSMUSG00000033965	SLC16A2
TRINITY_DN71163_c0_g1	ENSOCUG00000026221	ENSMUSG00000017817	JPH2
TRINITY_DN71171_c0_g1	ENSOCUG00000016101	ENSMUSG00000017737	MMP9
TRINITY_DN71176_c0_g1	ENSOCUG00000021916	ENSMUSG00000029723	TSC22D4
TRINITY_DN71177_c0_g1	ENSOCUG00000006785	ENSMUSG00000072946	NA
TRINITY_DN71179_c0_g1	ENSOCUG00000021509	ENSMUSG00000063605	CCDC102A
TRINITY_DN71186_c0_g1	ENSOCUG00000000100	ENSMUSG00000029227	NA
TRINITY_DN71187_c0_g1	ENSOCUG00000010635	ENSMUSG00000078486	PERM1
TRINITY_DN71193_c0_g2	ENSOCUG00000003082	ENSMUSG00000027071	P2RX3
TRINITY_DN71205_c0_g2	ENSOCUG00000007479	ENSMUSG00000041741	PDE3A
TRINITY_DN71206_c0_g1	ENSOCUG00000015176	ENSMUSG00000022484	HOXC10
TRINITY_DN71208_c0_g1	ENSOCUG00000023403	ENSMUSG00000024258	NA
TRINITY_DN71212_c0_g1	ENSOCUG00000015811	ENSMUSG00000024867	PIP5K1B
TRINITY_DN71213_c0_g1	ENSOCUG00000029487	ENSMUSG00000039269	C6orf15
TRINITY_DN71215_c0_g1	ENSMUSG00000079478	ENSMUSG00000079478	Sssca1
TRINITY_DN71217_c0_g1	ENSOCUG00000001116	NA	TMEM187
TRINITY_DN71218_c0_g1	ENSOCUG00000020994	ENSMUSG00000079442	ST6GALNAC4
TRINITY_DN71219_c0_g1	ENSMUSG00000036731	ENSMUSG00000036731	Cysrt1
TRINITY_DN71220_c0_g1	ENSOCUG00000014849	ENSMUSG00000057914	CACNB2
TRINITY_DN71222_c0_g1	ENSOCUG00000015507	ENSMUSG00000086596	SUSD5
TRINITY_DN71229_c0_g1	ENSOCUG00000009529	ENSMUSG00000017723	WFDC2
TRINITY_DN71234_c0_g3	ENSOCUG00000008710	ENSMUSG00000046743	FAT4
TRINITY_DN71238_c0_g1	ENSMUSG00000034889	ENSMUSG00000034889	Cactin
TRINITY_DN71239_c0_g1	ENSMUSG00000022568	ENSMUSG00000022568	Scrib
TRINITY_DN71243_c0_g1	ENSOCUG00000022715	ENSMUSG00000040721	ZFHX2
TRINITY_DN71248_c0_g1	ENSOCUG00000010176	ENSMUSG00000028461	CCDC107
TRINITY_DN71254_c0_g1	ENSOCUG00000008710	ENSMUSG00000046743	FAT4
TRINITY_DN71261_c0_g1	ENSMUSG00000026959	ENSMUSG00000026959	Grin1
TRINITY_DN71267_c0_g1	ENSMUSG00000033597	ENSMUSG00000033597	Caskin1
TRINITY_DN71272_c0_g1	ENSOCUG00000004905	ENSMUSG00000066438	PLEKHD1
TRINITY_DN71275_c0_g1	ENSOCUG00000022214	ENSMUSG00000052392	NA
TRINITY_DN71276_c0_g1	ENSOCUG00000002630	ENSMUSG00000021613	HAPLN1
TRINITY_DN71279_c0_g1	ENSOCUG00000001454	ENSMUSG00000004891	NES
TRINITY_DN71281_c0_g1	ENSOCUG00000026276	ENSMUSG00000031622	SIN3B
TRINITY_DN71282_c0_g1	ENSOCUG00000006298	ENSMUSG00000029345	TFIP11
TRINITY_DN71287_c0_g2	ENSOCUG00000000473	ENSMUSG00000025465	ECHS1
TRINITY_DN71291_c0_g1	ENSOCUG00000023757	ENSMUSG00000028978	NOS3
TRINITY_DN71294_c0_g1	ENSOCUG00000003666	ENSMUSG00000014554	DGUOK
TRINITY_DN71305_c0_g1	ENSOCUG00000025823	ENSMUSG00000020485	SUPT4H1
TRINITY_DN71307_c0_g1	ENSMUSG00000031832	ENSMUSG00000031832	Taf1c
TRINITY_DN71310_c0_g1	ENSOCUG00000017680	ENSMUSG00000048458	NA
TRINITY_DN71311_c0_g1	ENSOCUG00000007986	ENSMUSG00000035540	GC
TRINITY_DN71319_c0_g1	ENSOCUG00000007198	ENSMUSG00000031010	USP9X
TRINITY_DN71329_c0_g1	ENSOCUG00000016701	ENSMUSG00000078202	PPP1R12A
TRINITY_DN71330_c0_g1	ENSOCUG00000001921	ENSMUSG00000071252	NA
TRINITY_DN71335_c0_g1	ENSOCUG00000014794	ENSMUSG00000020788	ATP2A3
TRINITY_DN71336_c0_g1	ENSMUSG00000019139	ENSMUSG00000019139	Isyna1
TRINITY_DN71338_c0_g1	ENSOCUG00000006597	ENSMUSG00000002190	CLGN
TRINITY_DN71340_c0_g1	ENSOCUG00000000528	ENSMUSG00000034161	TCF15
TRINITY_DN71341_c0_g1	ENSOCUG00000010409	ENSMUSG00000032940	RBM11
TRINITY_DN71344_c0_g1	ENSOCUG00000007701	ENSMUSG00000035407	KANK4
TRINITY_DN71347_c0_g1	ENSOCUG00000003337	ENSMUSG00000036733	RBM42
TRINITY_DN71352_c0_g1	ENSOCUG00000024967	ENSMUSG00000042745	ID1
TRINITY_DN71353_c0_g1	ENSOCUG00000005171	ENSMUSG00000026817	AK1
TRINITY_DN71363_c0_g1	ENSMUSG00000097075	ENSMUSG00000097075	D830044I16Rik
TRINITY_DN71365_c0_g2	ENSOCUG00000010480	ENSMUSG00000020564	ATXN7L1
TRINITY_DN71367_c1_g1	ENSOCUG00000004054	ENSMUSG00000027160	CCDC34
TRINITY_DN71370_c0_g3	ENSOCUG00000011080	ENSMUSG00000031608	GALNT7
TRINITY_DN71374_c0_g1	ENSOCUG00000017056	ENSMUSG00000026785	PKN2
TRINITY_DN71376_c0_g1	ENSOCUG00000008725	ENSMUSG00000037646	VPS13B
TRINITY_DN71386_c0_g1	ENSOCUG00000027237	ENSMUSG00000039556	PPP1R3F
TRINITY_DN71389_c0_g1	ENSOCUG00000025295	ENSMUSG00000074121	NTF4
TRINITY_DN71395_c0_g1	ENSOCUG00000001174	ENSMUSG00000043300	B3GALNT1
TRINITY_DN71396_c0_g1	ENSOCUG00000002551	ENSMUSG00000038070	CNTLN
TRINITY_DN71397_c0_g2	ENSOCUG00000007437	ENSMUSG00000018750	ZBTB4
TRINITY_DN71397_c0_g3	ENSOCUG00000007437	ENSMUSG00000018750	ZBTB4
TRINITY_DN71397_c1_g1	ENSOCUG00000007437	ENSMUSG00000018750	ZBTB4
TRINITY_DN71407_c0_g1	ENSMUSG00000015094	ENSMUSG00000015094	Npdc1
TRINITY_DN71409_c0_g1	ENSOCUG00000012077	ENSMUSG00000105204	NA
TRINITY_DN71417_c0_g1	ENSOCUG00000007793	ENSMUSG00000025172	ANKRD2
TRINITY_DN71420_c0_g1	ENSOCUG00000002852	ENSMUSG00000022217	EMC9
TRINITY_DN71421_c0_g1	ENSMUSG00000000154	ENSMUSG00000000154	Slc22a18
TRINITY_DN71421_c0_g2	ENSMUSG00000000154	ENSMUSG00000000154	Slc22a18
TRINITY_DN71425_c0_g1	ENSOCUG00000015521	NA	CACUL1
TRINITY_DN71428_c0_g1	ENSMUSG00000050052	ENSMUSG00000050052	Tdrp
TRINITY_DN71431_c0_g1	ENSOCUG00000005958	ENSMUSG00000054843	ATRNL1
TRINITY_DN71434_c0_g1	ENSOCUG00000014315	ENSMUSG00000000355	MCTS1
TRINITY_DN71440_c0_g1	ENSOCUG00000029137	ENSMUSG00000087166	NA
TRINITY_DN71441_c0_g1	ENSOCUG00000009001	NA	NA
TRINITY_DN71447_c0_g1	ENSOCUG00000010996	ENSMUSG00000028640	TFAP2C
TRINITY_DN71449_c0_g1	ENSOCUG00000004573	ENSMUSG00000027637	TGIF2-C20orf24
TRINITY_DN71450_c0_g1	ENSOCUG00000005178	NA	NA
TRINITY_DN71457_c0_g1	ENSOCUG00000005948	ENSMUSG00000041268	DMXL2
TRINITY_DN71464_c0_g1	ENSOCUG00000003535	ENSMUSG00000003617	CP
TRINITY_DN71471_c0_g1	ENSOCUG00000013674	ENSMUSG00000028671	GALE
TRINITY_DN71476_c0_g1	ENSMUSG00000034854	ENSMUSG00000034854	Mfsd12
TRINITY_DN71477_c1_g1	ENSOCUG00000011525	ENSMUSG00000039457	PPL
TRINITY_DN71484_c0_g1	ENSOCUG00000006896	ENSMUSG00000024800	RPP30
TRINITY_DN71486_c0_g1	ENSOCUG00000011213	ENSMUSG00000068264	AP5S1
TRINITY_DN71490_c0_g1	ENSOCUG00000009114	ENSMUSG00000026750	PSMB7
TRINITY_DN71496_c0_g1	ENSOCUG00000022977	ENSMUSG00000089661	NA
TRINITY_DN71497_c0_g1	ENSMUSG00000039632	ENSMUSG00000039632	Ccdc151
TRINITY_DN71500_c0_g1	ENSMUSG00000057667	ENSMUSG00000057667	Bloc1s3
TRINITY_DN71510_c0_g1	ENSOCUG00000001212	ENSMUSG00000071076	JUN
TRINITY_DN71515_c0_g1	ENSOCUG00000026037	NA	GNB1L
TRINITY_DN71517_c0_g1	ENSOCUG00000010152	ENSMUSG00000030340	SCNN1A
TRINITY_DN71518_c0_g1	ENSOCUG00000008077	ENSMUSG00000034206	POLQ
TRINITY_DN71522_c0_g1	ENSOCUG00000017413	ENSMUSG00000051671	NA
TRINITY_DN71523_c0_g1	ENSOCUG00000025663	ENSMUSG00000024900	NA
TRINITY_DN71530_c0_g1	ENSOCUG00000000128	ENSMUSG00000022864	C21orf91
TRINITY_DN71533_c0_g1	ENSOCUG00000004224	ENSMUSG00000037347	CHST7
TRINITY_DN71536_c0_g1	ENSOCUG00000007260	ENSMUSG00000026567	NA
TRINITY_DN71538_c0_g2	ENSOCUG00000025238	ENSMUSG00000052384	NRROS
TRINITY_DN71544_c0_g1	ENSOCUG00000010844	ENSMUSG00000052921	ARHGEF15
TRINITY_DN71553_c0_g1	ENSOCUG00000006255	ENSMUSG00000028842	2003-08-01
TRINITY_DN71555_c0_g1	ENSOCUG00000021182	ENSMUSG00000050945	NA
TRINITY_DN71557_c0_g1	ENSOCUG00000004160	ENSMUSG00000021750	FAM107A
TRINITY_DN71558_c0_g1	ENSOCUG00000016759	ENSMUSG00000022947	CBR3
TRINITY_DN71561_c0_g1	ENSOCUG00000002657	ENSMUSG00000029713	GNB2
TRINITY_DN71565_c0_g1	ENSOCUG00000021458	ENSMUSG00000045316	NA
TRINITY_DN71565_c1_g1	ENSOCUG00000005560	ENSMUSG00000009108	GNAT2
TRINITY_DN71566_c0_g1	ENSOCUG00000000812	ENSMUSG00000027676	NA
TRINITY_DN71570_c0_g1	ENSOCUG00000023774	ENSMUSG00000022215	FITM1
TRINITY_DN71583_c0_g1	ENSOCUG00000004627	ENSMUSG00000032375	APH1B
TRINITY_DN71592_c0_g1	ENSOCUG00000013808	ENSMUSG00000047415	GPR68
TRINITY_DN71593_c0_g2	ENSOCUG00000017131	ENSMUSG00000029683	LMOD2
TRINITY_DN71597_c0_g1	ENSMUSG00000037103	ENSMUSG00000037103	Dcaf15
TRINITY_DN71597_c0_g3	ENSMUSG00000037103	ENSMUSG00000037103	Dcaf15
TRINITY_DN71599_c1_g1	ENSOCUG00000010494	ENSMUSG00000039473	UBN1
TRINITY_DN71601_c0_g1	ENSOCUG00000026664	ENSMUSG00000026810	DPM2
TRINITY_DN71606_c0_g1	ENSOCUG00000001264	ENSMUSG00000047419	CMYA5
TRINITY_DN71612_c0_g1	ENSOCUG00000005995	ENSMUSG00000040265	DNM3
TRINITY_DN71623_c0_g1	ENSOCUG00000027804	ENSMUSG00000038248	SOBP
TRINITY_DN71628_c0_g1	ENSOCUG00000013209	ENSMUSG00000068748	PTPRZ1
TRINITY_DN71631_c0_g1	ENSOCUG00000027255	ENSMUSG00000051235	GEN1
TRINITY_DN71632_c0_g1	ENSOCUG00000015766	ENSMUSG00000028402	PATJ
TRINITY_DN71633_c0_g2	ENSOCUG00000014460	ENSMUSG00000033152	PODXL2
TRINITY_DN71638_c0_g1	ENSOCUG00000013244	ENSMUSG00000046753	CCDC66
TRINITY_DN71639_c0_g2	ENSOCUG00000003418	ENSMUSG00000034422	PARP14
TRINITY_DN71641_c0_g1	ENSOCUG00000002055	ENSMUSG00000071064	ZNF827
TRINITY_DN71645_c0_g1	ENSOCUG00000000507	ENSMUSG00000023266	FRS3
TRINITY_DN71647_c0_g2	ENSOCUG00000025049	ENSMUSG00000018931	NATD1
TRINITY_DN71660_c0_g1	ENSOCUG00000000122	ENSMUSG00000048920	FKRP
TRINITY_DN71664_c0_g1	ENSOCUG00000009491	ENSMUSG00000003680	TAF6L
TRINITY_DN71667_c0_g1	ENSOCUG00000025990	ENSMUSG00000050762	PRSS27
TRINITY_DN71668_c0_g1	ENSOCUG00000004709	ENSMUSG00000068860	C1orf56
TRINITY_DN71672_c1_g1	ENSOCUG00000002292	ENSMUSG00000039230	TBCD
TRINITY_DN71673_c0_g1	ENSOCUG00000023314	ENSMUSG00000037552	PLEKHG2
TRINITY_DN71674_c0_g1	ENSOCUG00000009959	ENSMUSG00000007122	CASQ1
TRINITY_DN71676_c0_g1	ENSMUSG00000022400	ENSMUSG00000022400	Rbx1
TRINITY_DN71678_c0_g1	ENSOCUG00000027183	ENSMUSG00000020902	NTN1
TRINITY_DN71683_c0_g1	ENSOCUG00000012959	ENSMUSG00000022449	ADAMTS20
TRINITY_DN71684_c0_g2	ENSOCUG00000013643	ENSMUSG00000055044	PDLIM1
TRINITY_DN71693_c0_g1	ENSMUSG00000052539	ENSMUSG00000052539	Magi3
TRINITY_DN71696_c0_g1	ENSOCUG00000007383	ENSMUSG00000011960	CCNT1
TRINITY_DN71699_c0_g1	ENSMUSG00000046750	ENSMUSG00000046750	Selenov
TRINITY_DN71704_c0_g1	ENSOCUG00000012918	ENSMUSG00000031144	SYNPR
TRINITY_DN71706_c0_g1	ENSOCUG00000005429	ENSMUSG00000022508	BCL6
TRINITY_DN71714_c1_g1	ENSOCUG00000007983	ENSMUSG00000017300	TNNC1
TRINITY_DN71716_c0_g1	ENSMUSG00000110860	ENSMUSG00000110860	Ptpmt1
TRINITY_DN71717_c0_g1	ENSOCUG00000007327	ENSMUSG00000017167	CNTNAP1
TRINITY_DN71719_c0_g1	ENSOCUG00000011340	ENSMUSG00000020235	CDC20
TRINITY_DN71720_c0_g1	ENSOCUG00000012225	ENSMUSG00000026974	ZMYND19
TRINITY_DN71721_c0_g1	ENSOCUG00000002891	ENSMUSG00000026715	SERPINC1
TRINITY_DN71722_c0_g1	ENSOCUG00000008850	ENSMUSG00000020722	CACNG1
TRINITY_DN71730_c0_g1	ENSOCUG00000006223	ENSMUSG00000045394	EPCAM
TRINITY_DN71731_c0_g1	ENSOCUG00000007922	ENSMUSG00000040710	ST8SIA4
TRINITY_DN71732_c3_g1	ENSOCUG00000026992	ENSMUSG00000037742	NA
TRINITY_DN71732_c5_g1	ENSOCUG00000008481	ENSMUSG00000016349	RABEFLA2
TRINITY_DN71732_c8_g1	ENSOCUG00000022290	ENSMUSG00000037742	NA
TRINITY_DN71733_c0_g1	ENSOCUG00000005640	ENSMUSG00000048696	MEX3A
TRINITY_DN71736_c0_g1	ENSOCUG00000029390	ENSMUSG00000097239	PTGES3L
TRINITY_DN71738_c0_g1	ENSOCUG00000009404	ENSMUSG00000010021	KIF19
TRINITY_DN71746_c0_g3	ENSOCUG00000009863	ENSMUSG00000026778	PRKCQ
TRINITY_DN71756_c0_g1	ENSOCUG00000011329	ENSMUSG00000020577	TSPAN13
TRINITY_DN71758_c0_g1	ENSOCUG00000027124	ENSMUSG00000003380	RABAC1
TRINITY_DN71769_c0_g2	ENSOCUG00000006310	ENSMUSG00000002228	PPM1J
TRINITY_DN71770_c0_g1	ENSOCUG00000010522	ENSMUSG00000035759	BBS10
TRINITY_DN71772_c0_g1	ENSOCUG00000008385	ENSMUSG00000028551	CDKN2C
TRINITY_DN71775_c0_g1	ENSMUSG00000039477	ENSMUSG00000039477	Tnrc18
TRINITY_DN71776_c0_g1	ENSOCUG00000003684	ENSMUSG00000044117	C16orf45
TRINITY_DN71777_c0_g1	ENSOCUG00000003032	ENSMUSG00000090210	ITGA10
TRINITY_DN71779_c0_g1	ENSOCUG00000001766	ENSMUSG00000059481	NA
TRINITY_DN71792_c0_g1	ENSOCUG00000029321	ENSMUSG00000035559	MPV17
TRINITY_DN71795_c0_g1	ENSOCUG00000005422	ENSMUSG00000042821	SNAI1
TRINITY_DN71796_c0_g1	ENSOCUG00000012892	NA	NA
TRINITY_DN71797_c0_g1	ENSOCUG00000014934	ENSMUSG00000045467	TTLL13P
TRINITY_DN71799_c0_g1	ENSMUSG00000107877	ENSMUSG00000107877	Gm43951
TRINITY_DN71801_c0_g1	ENSOCUG00000024211	ENSMUSG00000049232	JRKL
TRINITY_DN71802_c0_g1	ENSOCUG00000016368	ENSMUSG00000021361	NA
TRINITY_DN71803_c0_g1	ENSOCUG00000012498	ENSMUSG00000006732	METTL1
TRINITY_DN71805_c0_g1	ENSOCUG00000006947	NA	PROB1
TRINITY_DN71808_c0_g1	ENSOCUG00000008784	ENSMUSG00000000197	NALCN
TRINITY_DN71809_c0_g1	ENSOCUG00000002337	ENSMUSG00000020493	PRR11
TRINITY_DN71813_c0_g1	ENSOCUG00000027728	ENSMUSG00000031143	CCDC22
TRINITY_DN71826_c0_g1	ENSOCUG00000007460	ENSMUSG00000072941	SOD3
TRINITY_DN71828_c0_g1	ENSOCUG00000024956	ENSMUSG00000066842	NA
TRINITY_DN71832_c0_g1	ENSOCUG00000029346	ENSMUSG00000025468	CALY
TRINITY_DN71833_c0_g1	ENSOCUG00000001985	ENSMUSG00000026730	PTER
TRINITY_DN71834_c0_g1	ENSMUSG00000020150	ENSMUSG00000020150	Gamt
TRINITY_DN71839_c0_g1	ENSMUSG00000073684	ENSMUSG00000073684	Faap20
TRINITY_DN71840_c0_g1	ENSMUSG00000057531	ENSMUSG00000057531	Dtnbp1
TRINITY_DN71846_c0_g1	ENSOCUG00000007617	ENSMUSG00000032554	TF
TRINITY_DN71847_c0_g1	ENSOCUG00000008546	ENSMUSG00000002346	SLC25A16
TRINITY_DN71848_c0_g1	ENSOCUG00000007204	ENSMUSG00000039878	SLC39A5
TRINITY_DN71851_c0_g1	ENSOCUG00000017246	ENSMUSG00000071649	B3GAT3
TRINITY_DN71852_c0_g1	ENSOCUG00000009317	ENSMUSG00000027353	MCM8
TRINITY_DN71854_c0_g2	ENSOCUG00000005770	ENSMUSG00000025227	MFSD13A
TRINITY_DN71858_c0_g1	ENSOCUG00000011634	ENSMUSG00000071724	SMPD3
TRINITY_DN71859_c0_g1	ENSOCUG00000011229	ENSMUSG00000014470	RNF114
TRINITY_DN71860_c0_g2	ENSOCUG00000001384	ENSMUSG00000023066	RTTN
TRINITY_DN71861_c1_g1	ENSOCUG00000007802	ENSMUSG00000021585	CAST
TRINITY_DN71864_c0_g2	ENSOCUG00000021663	ENSMUSG00000032297	NA
TRINITY_DN71865_c0_g1	ENSMUSG00000042988	ENSMUSG00000042988	Notum
TRINITY_DN71866_c0_g1	ENSMUSG00000034889	ENSMUSG00000034889	Cactin
TRINITY_DN71868_c0_g1	ENSOCUG00000012621	ENSMUSG00000021395	NA
TRINITY_DN71868_c0_g2	ENSOCUG00000009671	ENSMUSG00000021395	SPIN3
TRINITY_DN71869_c0_g1	ENSOCUG00000028107	ENSMUSG00000035861	NA
TRINITY_DN71871_c0_g1	ENSOCUG00000023731	ENSMUSG00000006218	NA
TRINITY_DN71872_c0_g1	ENSOCUG00000016712	ENSMUSG00000036766	DNER
TRINITY_DN71875_c0_g1	ENSOCUG00000009995	ENSMUSG00000032370	LACTB
TRINITY_DN71877_c0_g1	ENSOCUG00000013850	ENSMUSG00000024575	PDE6A
TRINITY_DN71879_c1_g1	ENSOCUG00000011275	ENSMUSG00000001289	PFDN5
TRINITY_DN71882_c0_g1	ENSOCUG00000015454	ENSMUSG00000025754	AGBL1
TRINITY_DN71886_c0_g1	ENSOCUG00000006419	ENSMUSG00000011382	DHDH
TRINITY_DN71887_c0_g1	ENSOCUG00000011214	ENSMUSG00000057278	NA
TRINITY_DN71890_c0_g1	ENSOCUG00000028013	ENSMUSG00000038011	NA
TRINITY_DN71891_c0_g1	ENSOCUG00000012688	ENSMUSG00000005237	DNAH2
TRINITY_DN71892_c0_g1	ENSOCUG00000013198	ENSMUSG00000028837	PSMB2
TRINITY_DN71894_c0_g2	ENSOCUG00000017458	ENSMUSG00000026950	NEB
TRINITY_DN71895_c0_g1	ENSOCUG00000013571	ENSMUSG00000036295	LRRN3
TRINITY_DN71895_c0_g2	ENSOCUG00000013571	ENSMUSG00000036295	LRRN3
TRINITY_DN71897_c0_g1	ENSOCUG00000013317	ENSMUSG00000067567	HDAC8
TRINITY_DN71906_c0_g1	ENSOCUG00000026191	ENSMUSG00000000739	NA
TRINITY_DN71907_c0_g1	ENSOCUG00000029128	ENSMUSG00000053063	CLEC12A
TRINITY_DN71909_c0_g1	ENSMUSG00000036591	ENSMUSG00000036591	Arhgap21
TRINITY_DN71914_c0_g2	ENSOCUG00000013129	ENSMUSG00000030282	CMAS
TRINITY_DN71915_c0_g1	ENSOCUG00000003810	ENSMUSG00000045348	NYAP1
TRINITY_DN71918_c0_g1	ENSOCUG00000001454	NA	NES
TRINITY_DN71919_c0_g1	ENSOCUG00000027187	ENSMUSG00000006014	NA
TRINITY_DN71926_c0_g1	ENSMUSG00000038415	ENSMUSG00000038415	Foxq1
TRINITY_DN71926_c0_g2	ENSMUSG00000038415	ENSMUSG00000038415	Foxq1
TRINITY_DN71928_c0_g1	ENSOCUG00000023822	ENSMUSG00000025512	CHID1
TRINITY_DN71929_c0_g1	ENSOCUG00000026432	ENSMUSG00000024732	CCDC86
TRINITY_DN71933_c0_g1	ENSMUSG00000029510	ENSMUSG00000029510	Gpc2
TRINITY_DN71936_c0_g1	ENSMUSG00000006519	ENSMUSG00000006519	Cyba
TRINITY_DN71937_c0_g1	ENSOCUG00000006606	ENSMUSG00000036862	DCHS1
TRINITY_DN71940_c0_g1	ENSOCUG00000002304	ENSMUSG00000049550	CLIP1
TRINITY_DN71947_c0_g1	ENSOCUG00000025968	ENSMUSG00000024194	CUTA
TRINITY_DN71948_c0_g1	ENSOCUG00000007547	ENSMUSG00000043398	GPR135
TRINITY_DN71949_c0_g1	ENSOCUG00000005470	ENSMUSG00000033624	PDPR
TRINITY_DN71950_c0_g1	ENSOCUG00000024552	ENSMUSG00000022982	SOD1
TRINITY_DN71950_c0_g2	ENSOCUG00000024552	ENSMUSG00000022982	SOD1
TRINITY_DN71951_c0_g1	ENSOCUG00000005740	ENSMUSG00000030654	NA
TRINITY_DN71952_c0_g1	ENSOCUG00000002305	ENSMUSG00000039238	ZNF750
TRINITY_DN71954_c0_g1	ENSOCUG00000027852	ENSMUSG00000041115	IQSEC2
TRINITY_DN71955_c0_g1	ENSOCUG00000022641	ENSMUSG00000045176	NA
TRINITY_DN71961_c0_g1	ENSOCUG00000010403	ENSMUSG00000026239	NA
TRINITY_DN71963_c0_g1	ENSOCUG00000023355	ENSMUSG00000030761	MYO7A
TRINITY_DN71964_c0_g1	ENSOCUG00000017276	ENSMUSG00000071652	INTS5
TRINITY_DN71968_c0_g1	ENSOCUG00000011179	ENSMUSG00000031250	TNMD
TRINITY_DN71969_c0_g1	ENSOCUG00000005997	ENSMUSG00000024155	MEIOB
TRINITY_DN71970_c0_g1	ENSOCUG00000001665	ENSMUSG00000020212	MDM1
TRINITY_DN71972_c0_g1	ENSOCUG00000015574	ENSMUSG00000045087	S1PR1
TRINITY_DN71973_c0_g1	ENSOCUG00000016632	ENSMUSG00000019990	PDE7B
TRINITY_DN71974_c0_g1	ENSOCUG00000013823	ENSMUSG00000034108	CCS
TRINITY_DN71975_c0_g1	ENSOCUG00000003067	ENSMUSG00000028998	NA
TRINITY_DN71978_c0_g1	ENSOCUG00000013049	ENSMUSG00000030123	PLXND1
TRINITY_DN71981_c1_g1	ENSOCUG00000017564	ENSMUSG00000015085	NA
TRINITY_DN71982_c0_g1	ENSOCUG00000001588	ENSMUSG00000047710	CHAMP1
TRINITY_DN71983_c1_g2	ENSOCUG00000005409	ENSMUSG00000034109	GOLIM4
TRINITY_DN71985_c0_g1	ENSOCUG00000013824	ENSMUSG00000026585	KIFAP3
TRINITY_DN71988_c0_g1	ENSOCUG00000000677	ENSMUSG00000028649	MACF1
TRINITY_DN71990_c0_g1	ENSOCUG00000025362	ENSMUSG00000054855	RND1
TRINITY_DN71998_c0_g1	ENSOCUG00000023386	ENSMUSG00000031210	NA
TRINITY_DN71999_c0_g1	ENSOCUG00000016299	ENSMUSG00000070462	TLNRD1
TRINITY_DN72001_c1_g1	ENSOCUG00000002014	ENSMUSG00000029759	PON2
TRINITY_DN72002_c0_g1	ENSOCUG00000016602	ENSMUSG00000042446	ZMYM6
TRINITY_DN72003_c0_g1	ENSMUSG00000002395	ENSMUSG00000002395	Use1
TRINITY_DN72005_c0_g2	ENSOCUG00000013999	ENSMUSG00000028840	ZNF593
TRINITY_DN72008_c0_g1	ENSOCUG00000004590	ENSMUSG00000045672	COL27A1
TRINITY_DN72011_c0_g1	ENSOCUG00000015027	ENSMUSG00000032313	TMEM266
TRINITY_DN72014_c0_g1	ENSOCUG00000007613	NA	NA
TRINITY_DN72015_c0_g1	ENSOCUG00000001069	ENSMUSG00000038936	SCCPDH
TRINITY_DN72021_c0_g1	ENSOCUG00000004449	ENSMUSG00000020070	RUFY2
TRINITY_DN72022_c0_g1	ENSOCUG00000015348	ENSMUSG00000000346	DAZAP2
TRINITY_DN72023_c0_g1	ENSOCUG00000000545	ENSMUSG00000050370	CH25H
TRINITY_DN72024_c0_g1	ENSOCUG00000001587	ENSMUSG00000030786	ITGAM
TRINITY_DN72026_c1_g1	ENSMUSG00000028649	ENSMUSG00000028649	Macf1
TRINITY_DN72028_c0_g1	ENSOCUG00000012578	ENSMUSG00000057897	CAMK2G
TRINITY_DN72031_c1_g1	ENSOCUG00000006938	ENSMUSG00000008393	CSDC2
TRINITY_DN72035_c0_g1	ENSOCUG00000022945	ENSMUSG00000029752	ASNS
TRINITY_DN72039_c0_g1	ENSOCUG00000013571	ENSMUSG00000036295	LRRN3
TRINITY_DN72040_c0_g1	ENSOCUG00000000677	ENSMUSG00000028649	MACF1
TRINITY_DN72045_c0_g1	ENSOCUG00000004288	ENSMUSG00000040699	LIMD2
TRINITY_DN72046_c1_g1	ENSOCUG00000014085	ENSMUSG00000050967	CREG2
TRINITY_DN72053_c0_g1	ENSOCUG00000010681	ENSMUSG00000043822	PAPLN
TRINITY_DN72054_c0_g1	ENSOCUG00000029112	ENSMUSG00000064367	ND5
TRINITY_DN72055_c0_g1	ENSMUSG00000040841	ENSMUSG00000040841	Six5
TRINITY_DN72055_c0_g2	ENSOCUG00000017048	NA	UCN
TRINITY_DN72059_c0_g2	ENSOCUG00000024439	ENSMUSG00000004610	ETFB
TRINITY_DN72065_c0_g1	ENSOCUG00000014663	ENSMUSG00000034218	ATM
TRINITY_DN72067_c0_g1	ENSOCUG00000021388	ENSMUSG00000020787	P2RX1
TRINITY_DN72071_c0_g1	ENSOCUG00000004728	ENSMUSG00000038884	C19orf66
TRINITY_DN72076_c0_g1	ENSOCUG00000022577	ENSMUSG00000031821	GINS2
TRINITY_DN72077_c0_g1	ENSMUSG00000034854	ENSMUSG00000034854	Mfsd12
TRINITY_DN72078_c0_g1	ENSOCUG00000001968	ENSMUSG00000027570	NA
TRINITY_DN72079_c0_g1	ENSOCUG00000006483	ENSMUSG00000055041	COMMD5
TRINITY_DN72080_c0_g1	ENSOCUG00000007575	ENSMUSG00000030641	DDIAS
TRINITY_DN72081_c0_g1	ENSOCUG00000027501	ENSMUSG00000044034	NA
TRINITY_DN72086_c0_g1	ENSOCUG00000002407	ENSMUSG00000060572	MFAP5
TRINITY_DN72089_c0_g1	ENSOCUG00000014498	ENSMUSG00000009378	SLC16A12
TRINITY_DN72091_c0_g1	ENSOCUG00000000898	ENSMUSG00000047454	GPHN
TRINITY_DN72096_c0_g1	ENSOCUG00000014121	ENSMUSG00000006731	B4GALNT1
TRINITY_DN72097_c0_g1	ENSOCUG00000017305	ENSMUSG00000026489	COQ8A
TRINITY_DN72099_c0_g1	ENSOCUG00000016790	ENSMUSG00000032324	NA
TRINITY_DN72100_c0_g1	ENSOCUG00000025424	ENSMUSG00000009876	COX4I2
TRINITY_DN72105_c0_g1	ENSOCUG00000006569	ENSMUSG00000075486	COMMD6
TRINITY_DN72108_c0_g1	ENSOCUG00000004115	ENSMUSG00000033703	FUK
TRINITY_DN72111_c0_g1	ENSOCUG00000011017	ENSMUSG00000042429	ADORA1
TRINITY_DN72114_c0_g1	ENSOCUG00000015440	ENSMUSG00000028121	BCAR3
TRINITY_DN72119_c0_g1	ENSOCUG00000023031	ENSMUSG00000016637	IFT27
TRINITY_DN72123_c0_g1	ENSOCUG00000005838	ENSMUSG00000052783	GRK4
TRINITY_DN72127_c0_g1	ENSOCUG00000015145	ENSMUSG00000023411	NFATC4
TRINITY_DN72128_c0_g1	ENSOCUG00000012669	ENSMUSG00000014959	GORASP2
TRINITY_DN72129_c0_g1	ENSOCUG00000007708	ENSMUSG00000033751	GADD45GIP1
TRINITY_DN72130_c0_g1	ENSOCUG00000013608	ENSMUSG00000038628	POLR3K
TRINITY_DN72131_c0_g1	ENSOCUG00000016437	ENSMUSG00000030745	NA
TRINITY_DN72132_c0_g1	ENSOCUG00000001336	ENSMUSG00000034255	ARHGAP27
TRINITY_DN72134_c0_g1	ENSOCUG00000012685	ENSMUSG00000028023	PITX2
TRINITY_DN72135_c0_g1	ENSOCUG00000003383	ENSMUSG00000026110	MGAT4A
TRINITY_DN72136_c0_g1	ENSOCUG00000003034	ENSMUSG00000035383	PMCH
TRINITY_DN72139_c0_g1	ENSOCUG00000029389	NA	NA
TRINITY_DN72140_c0_g1	ENSOCUG00000013509	ENSMUSG00000029050	SKIL
TRINITY_DN72144_c0_g1	ENSOCUG00000004169	ENSMUSG00000031591	ASAH1
TRINITY_DN72145_c0_g1	ENSOCUG00000001183	ENSMUSG00000003200	SH3GL2
TRINITY_DN72146_c0_g1	ENSOCUG00000013828	ENSMUSG00000049600	ZBTB45
TRINITY_DN72149_c0_g1	ENSOCUG00000013328	ENSMUSG00000053293	NA
TRINITY_DN72150_c0_g1	ENSOCUG00000015184	ENSMUSG00000025912	MYBL1
TRINITY_DN72151_c0_g1	ENSOCUG00000015594	ENSMUSG00000059327	EDA
TRINITY_DN72152_c0_g1	ENSOCUG00000027164	ENSMUSG00000052221	PPP1R36
TRINITY_DN72161_c0_g1	ENSMUSG00000024558	ENSMUSG00000024558	Mapk4
TRINITY_DN72165_c0_g2	ENSOCUG00000008914	ENSMUSG00000037692	AHDC1
TRINITY_DN72166_c0_g1	ENSOCUG00000009108	ENSMUSG00000026749	NEK6
TRINITY_DN72168_c0_g1	ENSOCUG00000029622	ENSMUSG00000004707	NA
TRINITY_DN72169_c0_g1	ENSMUSG00000051748	ENSMUSG00000051748	Wfdc21
TRINITY_DN72170_c0_g1	ENSMUSG00000034312	ENSMUSG00000034312	Iqsec1
TRINITY_DN72172_c0_g1	ENSOCUG00000008944	ENSMUSG00000035242	NA
TRINITY_DN72175_c0_g1	ENSOCUG00000000901	ENSMUSG00000030683	SEZ6L2
TRINITY_DN72181_c0_g1	ENSOCUG00000022985	ENSMUSG00000034957	NA
TRINITY_DN72186_c0_g1	ENSOCUG00000009674	ENSMUSG00000056612	PPP1R14B
TRINITY_DN72190_c0_g1	ENSOCUG00000023583	ENSMUSG00000095789	NA
TRINITY_DN72193_c0_g1	ENSOCUG00000005599	ENSMUSG00000050704	NA
TRINITY_DN72197_c0_g1	ENSOCUG00000012459	ENSMUSG00000032643	FHL3
TRINITY_DN72198_c0_g2	ENSMUSG00000035640	ENSMUSG00000035640	Cbarp
TRINITY_DN72199_c1_g1	ENSOCUG00000007198	ENSMUSG00000031010	USP9X
TRINITY_DN72203_c0_g1	ENSOCUG00000015610	ENSMUSG00000019232	ETNPPL
TRINITY_DN72205_c0_g1	ENSOCUG00000004693	ENSMUSG00000048832	VPS37C
TRINITY_DN72213_c0_g1	ENSOCUG00000004224	ENSMUSG00000037347	CHST7
TRINITY_DN72215_c0_g1	ENSMUSG00000037904	ENSMUSG00000037904	Ankrd9
TRINITY_DN72218_c0_g1	ENSMUSG00000015776	ENSMUSG00000015776	Med22
TRINITY_DN7221_c0_g1	ENSOCUG00000013302	ENSMUSG00000005609	CTR9
TRINITY_DN72222_c0_g1	ENSOCUG00000007680	ENSMUSG00000033355	NA
TRINITY_DN72226_c0_g1	ENSOCUG00000010799	ENSMUSG00000004849	AP1S1
TRINITY_DN72229_c0_g1	ENSOCUG00000011305	ENSMUSG00000028622	MRPL37
TRINITY_DN72234_c0_g1	ENSOCUG00000023433	ENSMUSG00000020640	ITSN2
TRINITY_DN72235_c0_g1	ENSOCUG00000008744	ENSMUSG00000040883	TMEM205
TRINITY_DN72238_c0_g1	ENSOCUG00000011255	ENSMUSG00000025409	MBD6
TRINITY_DN72239_c1_g1	ENSOCUG00000007802	ENSMUSG00000021585	CAST
TRINITY_DN72240_c0_g1	ENSOCUG00000017685	ENSMUSG00000040731	EIF4H
TRINITY_DN72241_c0_g1	ENSOCUG00000012328	ENSMUSG00000031438	RNF128
TRINITY_DN72244_c0_g1	ENSMUSG00000046792	ENSMUSG00000046792	Zfp787
TRINITY_DN72245_c0_g1	ENSOCUG00000011310	ENSMUSG00000085111	ASCL3
TRINITY_DN72246_c0_g1	ENSOCUG00000017700	ENSMUSG00000049493	PLS1
TRINITY_DN72249_c0_g1	ENSOCUG00000023887	NA	NA
TRINITY_DN72250_c0_g1	ENSOCUG00000005254	ENSMUSG00000010047	HYAL2
TRINITY_DN72253_c0_g1	ENSMUSG00000034880	ENSMUSG00000034880	Mrpl34
TRINITY_DN72256_c0_g2	ENSOCUG00000014744	ENSMUSG00000029671	WNT16
TRINITY_DN72260_c0_g1	ENSOCUG00000000554	ENSMUSG00000032478	NME6
TRINITY_DN72261_c3_g1	ENSOCUG00000022860	ENSMUSG00000028081	NA
TRINITY_DN72264_c0_g1	ENSOCUG00000009899	ENSMUSG00000024099	NDUFV2
TRINITY_DN72265_c0_g1	ENSOCUG00000026849	ENSMUSG00000026354	LPH
TRINITY_DN72267_c0_g1	ENSOCUG00000014345	ENSMUSG00000079481	NHSL2
TRINITY_DN72279_c0_g1	ENSOCUG00000011490	ENSMUSG00000025917	COPS5
TRINITY_DN72281_c0_g1	ENSOCUG00000022596	ENSMUSG00000039058	NA
TRINITY_DN72283_c0_g1	ENSOCUG00000023521	ENSMUSG00000024397	AIF1
TRINITY_DN72284_c1_g1	ENSOCUG00000023377	ENSMUSG00000027525	PHACTR3
TRINITY_DN72288_c0_g1	ENSOCUG00000003080	ENSMUSG00000048782	INSC
TRINITY_DN72289_c0_g1	ENSOCUG00000014875	ENSMUSG00000020083	FAM241B
TRINITY_DN72293_c0_g1	ENSOCUG00000007589	ENSMUSG00000042726	TRAFD1
TRINITY_DN72298_c0_g1	ENSOCUG00000014074	ENSMUSG00000026131	DST
TRINITY_DN72299_c0_g1	ENSOCUG00000004768	ENSMUSG00000046312	MYORG
TRINITY_DN72301_c0_g1	ENSOCUG00000027585	ENSMUSG00000063382	BCL9L
TRINITY_DN72304_c0_g1	ENSOCUG00000013390	ENSMUSG00000024683	MRPL16
TRINITY_DN72308_c0_g1	ENSOCUG00000010280	ENSMUSG00000006373	PGRMC1
TRINITY_DN72310_c0_g1	ENSOCUG00000011054	ENSMUSG00000039936	PIK3CD
TRINITY_DN72313_c0_g1	ENSOCUG00000025473	ENSMUSG00000029436	MMP17
TRINITY_DN72316_c0_g1	ENSOCUG00000023097	ENSMUSG00000019158	TMEM160
TRINITY_DN72319_c0_g1	ENSOCUG00000017226	ENSMUSG00000054737	NA
TRINITY_DN72322_c0_g1	ENSOCUG00000013517	ENSMUSG00000022488	NA
TRINITY_DN72324_c0_g1	ENSOCUG00000017432	ENSMUSG00000026581	SELL
TRINITY_DN72334_c0_g1	ENSMUSG00000015094	ENSMUSG00000015094	Npdc1
TRINITY_DN72335_c1_g2	ENSOCUG00000010547	ENSMUSG00000059824	HLF
TRINITY_DN72336_c1_g1	ENSOCUG00000012298	ENSMUSG00000026790	ODF2
TRINITY_DN72348_c0_g1	ENSOCUG00000000716	ENSMUSG00000022014	EPSTI1
TRINITY_DN72349_c0_g1	ENSOCUG00000024362	ENSMUSG00000044408	SPTSSA
TRINITY_DN72350_c0_g1	ENSOCUG00000027519	ENSMUSG00000022091	SORBS3
TRINITY_DN72351_c0_g1	ENSOCUG00000022650	ENSMUSG00000024807	SYVN1
TRINITY_DN72353_c0_g1	ENSOCUG00000009374	ENSMUSG00000021356	IRF4
TRINITY_DN72354_c0_g1	ENSOCUG00000001970	ENSMUSG00000030344	AKAP3
TRINITY_DN72356_c0_g1	ENSOCUG00000016298	ENSMUSG00000033793	ATP6V1H
TRINITY_DN72359_c0_g1	ENSOCUG00000006501	ENSMUSG00000066607	PRR16
TRINITY_DN72361_c0_g1	ENSOCUG00000003008	ENSMUSG00000027009	ITGA4
TRINITY_DN72366_c0_g1	ENSOCUG00000001693	ENSMUSG00000022672	PRKDC
TRINITY_DN72366_c0_g2	ENSOCUG00000001693	ENSMUSG00000022672	PRKDC
TRINITY_DN72367_c0_g1	ENSOCUG00000012688	ENSMUSG00000038011	DNAH2
TRINITY_DN72369_c0_g1	ENSOCUG00000007575	ENSMUSG00000030641	DDIAS
TRINITY_DN72371_c1_g1	ENSOCUG00000002153	ENSMUSG00000024426	ATAT1
TRINITY_DN72372_c0_g1	ENSOCUG00000001208	ENSMUSG00000034009	RXFP1
TRINITY_DN72373_c0_g1	ENSOCUG00000015432	ENSMUSG00000096199	PTRHD1
TRINITY_DN72376_c0_g1	ENSOCUG00000003871	ENSMUSG00000031672	GOT2
TRINITY_DN72377_c0_g1	ENSOCUG00000017961	ENSMUSG00000028228	CPNE3
TRINITY_DN72377_c0_g2	ENSOCUG00000000564	ENSMUSG00000034361	CPNE2
TRINITY_DN72378_c0_g1	ENSMUSG00000040236	ENSMUSG00000040236	Trappc5
TRINITY_DN7237_c0_g1	ENSOCUG00000004726	ENSMUSG00000022339	EBAG9
TRINITY_DN72385_c0_g1	ENSOCUG00000006014	ENSMUSG00000025386	PDE6H
TRINITY_DN72391_c0_g1	ENSOCUG00000008981	ENSMUSG00000037935	NA
TRINITY_DN72394_c0_g1	ENSOCUG00000004904	ENSMUSG00000016386	MPPED2
TRINITY_DN72396_c0_g1	ENSOCUG00000020947	ENSMUSG00000022102	NA
TRINITY_DN72398_c0_g1	ENSOCUG00000014251	ENSMUSG00000028391	WDR31
TRINITY_DN72399_c0_g1	ENSMUSG00000025036	ENSMUSG00000025036	Sfxn2
TRINITY_DN72400_c0_g1	ENSOCUG00000004382	ENSMUSG00000041119	NA
TRINITY_DN72403_c0_g1	ENSOCUG00000001281	ENSMUSG00000030410	WDR20
TRINITY_DN72404_c0_g1	ENSOCUG00000007962	ENSMUSG00000089715	CBX8
TRINITY_DN72406_c0_g1	ENSOCUG00000026766	ENSMUSG00000092607	SCNM1
TRINITY_DN72409_c0_g1	ENSOCUG00000000960	ENSMUSG00000041592	SDK2
TRINITY_DN72412_c0_g3	ENSOCUG00000009239	ENSMUSG00000036639	NA
TRINITY_DN72413_c0_g1	ENSOCUG00000024755	ENSMUSG00000030579	TYROBP
TRINITY_DN72414_c0_g1	ENSOCUG00000015902	ENSMUSG00000021217	TSHZ3
TRINITY_DN72417_c0_g1	ENSMUSG00000024160	ENSMUSG00000024160	Spsb3
TRINITY_DN72421_c0_g1	ENSOCUG00000025361	ENSMUSG00000030714	NA
TRINITY_DN72425_c0_g1	ENSOCUG00000014026	ENSMUSG00000031796	CFAP20
TRINITY_DN72429_c0_g1	ENSMUSG00000084845	ENSMUSG00000084845	Tmem240
TRINITY_DN72430_c0_g1	ENSOCUG00000005014	ENSMUSG00000022881	RFC4
TRINITY_DN72431_c0_g2	ENSMUSG00000091779	ENSMUSG00000091779	Gm21293
TRINITY_DN72432_c0_g1	ENSOCUG00000016833	ENSMUSG00000060268	C1orf228
TRINITY_DN72433_c0_g1	ENSOCUG00000016646	ENSMUSG00000026734	NA
TRINITY_DN72434_c0_g1	ENSOCUG00000007786	ENSMUSG00000035078	NA
TRINITY_DN72435_c0_g1	ENSOCUG00000005539	ENSMUSG00000051790	NLGN2
TRINITY_DN72438_c1_g1	ENSOCUG00000017688	ENSMUSG00000013698	PEA15
TRINITY_DN72439_c0_g1	ENSOCUG00000029593	ENSMUSG00000026495	EFCAB2
TRINITY_DN72440_c0_g1	ENSOCUG00000006423	ENSMUSG00000003873	BAX
TRINITY_DN72444_c0_g1	ENSOCUG00000023184	ENSMUSG00000028950	TAS1R1
TRINITY_DN72445_c0_g1	ENSOCUG00000014072	ENSMUSG00000021241	ISCA2
TRINITY_DN72446_c0_g1	ENSOCUG00000016510	ENSMUSG00000030079	RUVBL1
TRINITY_DN72447_c0_g1	ENSOCUG00000013094	ENSMUSG00000037661	GPR160
TRINITY_DN72448_c0_g1	ENSOCUG00000029721	NA	NA
TRINITY_DN72450_c0_g1	ENSOCUG00000024883	ENSMUSG00000029380	NA
TRINITY_DN72452_c0_g2	ENSMUSG00000004931	ENSMUSG00000004931	Apba3
TRINITY_DN72454_c0_g1	ENSOCUG00000012544	ENSMUSG00000032036	KIRREL3
TRINITY_DN72456_c0_g1	ENSOCUG00000001278	ENSMUSG00000060798	INTU
TRINITY_DN72457_c0_g1	ENSOCUG00000005465	ENSMUSG00000023087	NOCT
TRINITY_DN72458_c0_g1	ENSOCUG00000009192	ENSMUSG00000055214	NA
TRINITY_DN72458_c0_g3	ENSOCUG00000025710	ENSMUSG00000055214	PLD3
TRINITY_DN72461_c0_g1	ENSOCUG00000029374	NA	NA
TRINITY_DN72462_c0_g1	ENSOCUG00000015723	ENSMUSG00000024737	SLC15A3
TRINITY_DN72465_c0_g1	ENSOCUG00000017209	ENSMUSG00000043782	BICDL2
TRINITY_DN72466_c0_g1	ENSOCUG00000014720	ENSMUSG00000026085	LYG1
TRINITY_DN72468_c0_g1	ENSOCUG00000017627	ENSMUSG00000042104	UGGT2
TRINITY_DN72470_c0_g1	ENSOCUG00000014661	ENSMUSG00000029413	NAAA
TRINITY_DN72472_c0_g1	ENSOCUG00000026949	ENSMUSG00000050271	PRAG1
TRINITY_DN72476_c0_g1	ENSOCUG00000016235	ENSMUSG00000024646	CYB5A
TRINITY_DN72481_c0_g1	ENSOCUG00000029113	ENSMUSG00000064368	ND6
TRINITY_DN72482_c0_g1	ENSOCUG00000027395	ENSMUSG00000024847	AIPL1
TRINITY_DN72482_c1_g1	ENSOCUG00000017090	ENSMUSG00000007564	NA
TRINITY_DN72487_c0_g1	ENSOCUG00000006648	NA	NUP85
TRINITY_DN72490_c0_g2	ENSOCUG00000026636	ENSMUSG00000056328	MYH1
TRINITY_DN72494_c0_g1	ENSOCUG00000013491	ENSMUSG00000026895	NDUFA8
TRINITY_DN72496_c1_g1	ENSOCUG00000027998	ENSMUSG00000024947	NA
TRINITY_DN72501_c0_g1	ENSMUSG00000032834	ENSMUSG00000032834	Pwp2
TRINITY_DN72506_c0_g1	ENSMUSG00000106918	ENSMUSG00000106918	Mrpl33
TRINITY_DN72507_c0_g1	ENSMUSG00000109941	ENSMUSG00000109941	Exosc6
TRINITY_DN72510_c0_g2	ENSOCUG00000015959	ENSMUSG00000029030	TPRG1
TRINITY_DN72512_c0_g1	ENSOCUG00000025386	ENSMUSG00000030382	SLC27A5
TRINITY_DN72518_c0_g1	ENSOCUG00000022213	ENSMUSG00000074384	C8orf48
TRINITY_DN72520_c0_g1	ENSOCUG00000005054	ENSMUSG00000063851	RNF183
TRINITY_DN72522_c0_g1	ENSOCUG00000015610	ENSMUSG00000019232	ETNPPL
TRINITY_DN72525_c0_g1	ENSOCUG00000027908	ENSMUSG00000054074	SKIDA1
TRINITY_DN72527_c0_g1	ENSOCUG00000027545	ENSMUSG00000042903	NA
TRINITY_DN72529_c0_g1	ENSMUSG00000040841	ENSMUSG00000040841	Six5
TRINITY_DN72532_c0_g1	ENSOCUG00000022727	ENSMUSG00000096472	CDKN2D
TRINITY_DN72533_c0_g1	ENSOCUG00000001857	ENSMUSG00000069114	ZBTB10
TRINITY_DN72535_c0_g1	ENSOCUG00000025012	ENSMUSG00000027460	ANGPT4
TRINITY_DN72537_c0_g1	ENSOCUG00000013676	ENSMUSG00000026879	GSN
TRINITY_DN72538_c0_g1	ENSMUSG00000037904	ENSMUSG00000037904	Ankrd9
TRINITY_DN72539_c0_g1	ENSOCUG00000014836	ENSMUSG00000040473	CFAP69
TRINITY_DN72541_c0_g1	ENSOCUG00000017851	ENSMUSG00000028427	NA
TRINITY_DN72544_c0_g1	ENSMUSG00000084786	ENSMUSG00000084786	Ubl5
TRINITY_DN72545_c0_g1	ENSOCUG00000005281	ENSMUSG00000010045	TMEM115
TRINITY_DN72548_c0_g1	ENSOCUG00000007342	NA	DSG4
TRINITY_DN72549_c0_g1	ENSOCUG00000001374	ENSMUSG00000020963	TSHR
TRINITY_DN72551_c0_g1	ENSOCUG00000000024	ENSMUSG00000031756	CENPN
TRINITY_DN72553_c0_g1	ENSOCUG00000022531	ENSMUSG00000015093	CLIC5
TRINITY_DN72558_c0_g1	ENSOCUG00000011031	NA	CDAN1
TRINITY_DN72560_c0_g1	ENSOCUG00000002778	ENSMUSG00000059851	KMT5B
TRINITY_DN72561_c0_g1	ENSOCUG00000004298	ENSMUSG00000054958	NT5C1A
TRINITY_DN72565_c0_g1	ENSOCUG00000015436	ENSMUSG00000040537	ADAM22
TRINITY_DN72566_c0_g2	ENSOCUG00000022370	ENSMUSG00000045896	PAIP2B
TRINITY_DN72573_c0_g1	ENSOCUG00000007362	ENSMUSG00000050965	PRKCA
TRINITY_DN72575_c1_g1	ENSOCUG00000010424	ENSMUSG00000026418	TNNI1
TRINITY_DN72576_c0_g1	ENSOCUG00000012510	ENSMUSG00000057156	HOMEZ
TRINITY_DN72580_c0_g1	ENSOCUG00000005402	ENSMUSG00000041037	NA
TRINITY_DN72580_c0_g2	ENSOCUG00000005402	ENSMUSG00000041037	NA
TRINITY_DN72581_c0_g2	ENSMUSG00000006699	ENSMUSG00000006699	Cdc42
TRINITY_DN72583_c2_g1	ENSOCUG00000013956	ENSMUSG00000028076	CD1E
TRINITY_DN72585_c0_g1	ENSMUSG00000015776	ENSMUSG00000015776	Med22
TRINITY_DN72586_c0_g1	ENSOCUG00000007045	ENSMUSG00000027079	CLP1
TRINITY_DN72588_c0_g1	ENSOCUG00000016649	ENSMUSG00000034308	SDR42E1
TRINITY_DN72591_c0_g1	ENSOCUG00000002356	ENSMUSG00000037995	IGSF9
TRINITY_DN72591_c0_g2	ENSOCUG00000002356	ENSMUSG00000037995	IGSF9
TRINITY_DN72593_c0_g1	ENSOCUG00000006447	ENSMUSG00000018677	SLC25A39
TRINITY_DN72595_c0_g1	ENSOCUG00000014973	ENSMUSG00000020766	GALK1
TRINITY_DN72601_c0_g1	ENSOCUG00000013323	ENSMUSG00000002233	RHOA
TRINITY_DN72602_c0_g1	ENSOCUG00000000988	ENSMUSG00000051984	SEC31B
TRINITY_DN72605_c2_g1	ENSOCUG00000002009	ENSMUSG00000036805	NCF2
TRINITY_DN72608_c0_g1	ENSOCUG00000008945	ENSMUSG00000028416	BAG1
TRINITY_DN72610_c1_g1	ENSOCUG00000000732	ENSMUSG00000021974	FGF9
TRINITY_DN72611_c0_g1	ENSOCUG00000009188	ENSMUSG00000031347	CETN1
TRINITY_DN72616_c0_g1	ENSOCUG00000007857	ENSMUSG00000036273	LRRK2
TRINITY_DN72619_c0_g1	ENSOCUG00000004887	ENSMUSG00000034226	RHOV
TRINITY_DN72622_c0_g1	ENSOCUG00000016136	ENSMUSG00000032388	NA
TRINITY_DN72624_c0_g1	ENSOCUG00000002848	ENSMUSG00000035042	CCL5
TRINITY_DN72625_c0_g1	ENSOCUG00000009428	ENSMUSG00000032549	RAB6B
TRINITY_DN72626_c0_g1	ENSOCUG00000012972	ENSMUSG00000032060	CRYAB
TRINITY_DN72627_c1_g1	ENSOCUG00000007221	ENSMUSG00000029616	ERP29
TRINITY_DN72628_c0_g1	ENSOCUG00000024729	ENSMUSG00000051456	HSPB3
TRINITY_DN72632_c0_g1	ENSOCUG00000024550	ENSMUSG00000005718	TFAP4
TRINITY_DN72635_c1_g1	ENSOCUG00000002203	ENSMUSG00000027239	PTN
TRINITY_DN72636_c0_g2	ENSOCUG00000012693	ENSMUSG00000021798	LDB3
TRINITY_DN72639_c0_g1	ENSOCUG00000004390	ENSMUSG00000041471	FAM35A
TRINITY_DN72640_c0_g1	ENSOCUG00000027938	ENSMUSG00000079165	SAP25
TRINITY_DN72641_c0_g1	ENSOCUG00000010297	ENSMUSG00000056917	SIPA1L2
TRINITY_DN72644_c0_g1	ENSOCUG00000002394	ENSMUSG00000028868	WASF2
TRINITY_DN72649_c0_g1	ENSOCUG00000006458	ENSMUSG00000005442	CIC
TRINITY_DN72652_c0_g1	ENSOCUG00000000277	ENSMUSG00000039478	MICU3
TRINITY_DN72653_c0_g1	ENSOCUG00000022621	ENSMUSG00000090799	KLHL33
TRINITY_DN72654_c0_g1	ENSOCUG00000010835	ENSMUSG00000061411	NOL4L
TRINITY_DN72655_c0_g1	ENSOCUG00000003587	ENSMUSG00000007817	ZMIZ1
TRINITY_DN72657_c0_g1	ENSOCUG00000008298	ENSMUSG00000028246	FAXC
TRINITY_DN72658_c0_g1	ENSOCUG00000000793	ENSMUSG00000030865	CHP2
TRINITY_DN72661_c0_g1	ENSOCUG00000007244	ENSMUSG00000034403	PJA1
TRINITY_DN72663_c0_g1	ENSOCUG00000003511	ENSMUSG00000048216	GPR85
TRINITY_DN72664_c0_g1	ENSOCUG00000001812	ENSMUSG00000016984	ETAA1
TRINITY_DN72666_c0_g1	ENSOCUG00000003959	ENSMUSG00000036661	DENND3
TRINITY_DN72670_c0_g1	ENSOCUG00000014141	ENSMUSG00000024446	TRIM39-RPP21
TRINITY_DN72671_c0_g1	ENSOCUG00000026548	ENSMUSG00000035754	NA
TRINITY_DN72673_c0_g1	ENSOCUG00000023498	ENSMUSG00000000093	TBX2
TRINITY_DN72676_c1_g1	ENSOCUG00000001844	ENSMUSG00000025140	PYCR1
TRINITY_DN72677_c0_g1	ENSOCUG00000006900	NA	PIAS2
TRINITY_DN72681_c0_g1	ENSOCUG00000025762	ENSMUSG00000056204	NA
TRINITY_DN72682_c0_g1	ENSOCUG00000012103	ENSMUSG00000055333	FAT2
TRINITY_DN72685_c0_g1	ENSOCUG00000016694	ENSMUSG00000008384	SERTAD1
TRINITY_DN72687_c0_g1	ENSMUSG00000038894	ENSMUSG00000038894	Irs2
TRINITY_DN72688_c0_g1	ENSOCUG00000009466	ENSMUSG00000031936	HEPHL1
TRINITY_DN72689_c0_g1	ENSOCUG00000000906	ENSMUSG00000028553	ANGPTL3
TRINITY_DN72690_c0_g1	ENSOCUG00000029389	NA	NA
TRINITY_DN72695_c0_g1	ENSOCUG00000017021	ENSMUSG00000029151	SLC30A3
TRINITY_DN72697_c0_g1	ENSOCUG00000017722	ENSMUSG00000000253	GMPR
TRINITY_DN72701_c0_g1	ENSOCUG00000017716	ENSMUSG00000025991	CPS1
TRINITY_DN72704_c0_g1	ENSOCUG00000006346	ENSMUSG00000048310	PSKH1
TRINITY_DN72705_c0_g1	ENSOCUG00000023484	ENSMUSG00000021260	HHIPL1
TRINITY_DN72706_c1_g1	ENSOCUG00000026334	ENSMUSG00000029816	GPNMB
TRINITY_DN72710_c0_g1	ENSOCUG00000012659	NA	TUFT1
TRINITY_DN72715_c0_g1	ENSOCUG00000013412	ENSMUSG00000035352	NA
TRINITY_DN72720_c0_g1	ENSOCUG00000029694	NA	NA
TRINITY_DN72724_c0_g1	ENSOCUG00000007095	ENSMUSG00000036298	SLC2A12
TRINITY_DN72728_c0_g1	ENSOCUG00000024555	ENSMUSG00000098557	KCTD12
TRINITY_DN72735_c0_g1	ENSOCUG00000023954	ENSMUSG00000032892	RANGRF
TRINITY_DN72736_c0_g1	ENSOCUG00000027251	ENSMUSG00000038543	C1orf54
TRINITY_DN72738_c0_g1	ENSOCUG00000023020	ENSMUSG00000027223	MAPK8IP1
TRINITY_DN72743_c0_g1	ENSOCUG00000026297	ENSMUSG00000069132	NXPH2
TRINITY_DN72745_c0_g1	ENSMUSG00000006517	ENSMUSG00000006517	Mvd
TRINITY_DN72746_c0_g1	ENSMUSG00000006360	ENSMUSG00000006360	Crip1
TRINITY_DN72748_c0_g1	ENSOCUG00000022723	ENSMUSG00000090150	ACAD11
TRINITY_DN72752_c0_g1	ENSOCUG00000000367	ENSMUSG00000022191	DROSHA
TRINITY_DN72754_c0_g1	ENSOCUG00000022477	ENSMUSG00000018924	ALOX15
TRINITY_DN72754_c0_g2	ENSOCUG00000022477	ENSMUSG00000018924	ALOX15
TRINITY_DN72755_c0_g1	ENSOCUG00000001116	NA	TMEM187
TRINITY_DN72758_c0_g2	ENSOCUG00000008071	ENSMUSG00000027447	CST3
TRINITY_DN72759_c0_g1	ENSOCUG00000026933	NA	NA
TRINITY_DN72764_c0_g1	ENSOCUG00000017716	ENSMUSG00000025991	CPS1
TRINITY_DN72769_c0_g1	ENSOCUG00000004377	ENSMUSG00000037224	ZFYVE28
TRINITY_DN72770_c1_g2	ENSOCUG00000022734	ENSMUSG00000004071	CDIP1
TRINITY_DN72772_c0_g1	ENSOCUG00000016504	ENSMUSG00000040209	ZNF704
TRINITY_DN72773_c0_g1	ENSOCUG00000000696	ENSMUSG00000045667	SMTNL2
TRINITY_DN72774_c0_g1	ENSOCUG00000014859	ENSMUSG00000039852	RERE
TRINITY_DN72777_c0_g2	ENSOCUG00000025366	ENSMUSG00000022748	CMSS1
TRINITY_DN72781_c0_g1	ENSOCUG00000000494	ENSMUSG00000031982	ARV1
TRINITY_DN72782_c0_g1	ENSOCUG00000023302	ENSMUSG00000013643	NA
[truncated: 15,271 more rows]

## Sheet: Table S8
	Intermediate vs White		Brown vs Intermediate		Brown vs White
Trinity gene	logFC	FDR	log FC	FDR	logFC	FDR	ENSEMBL Annotation	Mouse Annotation	Associated gene name	GO term annotation
TRINITY_DN86612_c0_g1	-5.89973	1.54517e-09	-5.0506	1.08648e-08	-10.9503	1.71533e-27	ENSOCUG00000017551	ENSMUSG00000027022	XIRP2	GO:0007507, GO:0003779, GO:0030036, GO:0030054, GO:0051393, GO:0003281, GO:0045216, GO:0055008, GO:0001725, GO:0005925, GO:0030018, GO:0031941
TRINITY_DN84219_c0_g1	-6.27695	6.97041e-13	-4.47517	9.3995e-25	-10.7521	1.8793e-58	ENSOCUG00000014414	ENSMUSG00000024471	MYOT	NA
TRINITY_DN87332_c5_g7	-6.0503	0.00155247	-4.50386	1.71516e-08	-10.5542	4.67502e-20	ENSOCUG00000022445	ENSMUSG00000033196	NA	GO:0000166, GO:0005524, GO:0008017, GO:0051015, GO:0003777, GO:0007018, GO:0003774, GO:0003779, GO:0016459
TRINITY_DN85387_c0_g1	-5.77269	0.00130015	-4.15948	2.4681e-12	-9.93218	2.03559e-25	ENSOCUG00000014521	ENSMUSG00000071540	C10orf71	NA
TRINITY_DN79311_c0_g1	-5.4593	0.0102516	-4.46823	7.90502e-13	-9.92753	1.53858e-24	ENSOCUG00000006947	ENSMUSG00000090066	PROB1	NA
TRINITY_DN77186_c0_g1	-6.0086	0.000207714	-3.66897	6.44035e-12	-9.67757	7.77466e-27	ENSOCUG00000017004	ENSMUSG00000079588	TMEM182	GO:0016020, GO:0016021
TRINITY_DN70716_c0_g1	-5.71168	2.65217e-09	-3.92188	2.52293e-17	-9.63356	4.90199e-43	ENSOCUG00000028008	ENSMUSG00000040694	APOBEC2	GO:0008270, GO:0003824, GO:0016814, GO:0004126, GO:0042802, GO:0009972, GO:0016554, GO:0016556, GO:0080111
TRINITY_DN85942_c2_g2	-1.81704	1	-7.76671	4.70285e-27	-9.58375	7.03983e-29	ENSOCUG00000007566	ENSMUSG00000031972	ACTA1	GO:0000166, GO:0005524, GO:0030240, GO:0048741, GO:0001725, GO:0005865, GO:0005884, GO:0015629, GO:0030017
TRINITY_DN74657_c0_g1	-6.13976	0.000164852	-3.4051	4.82927e-09	-9.54486	2.73556e-23	ENSOCUG00000012592	ENSMUSG00000031519	ASB5	GO:0016020, GO:0016021, GO:0005622, GO:0035556, GO:0016567
TRINITY_DN72922_c0_g1	-5.36126	0.0055033	-4.15158	6.02465e-20	-9.51284	2.29768e-33	ENSOCUG00000006209	ENSMUSG00000038403	HFE2	GO:0016020, GO:0016021, GO:0030509, GO:0015026, GO:0055072, GO:0005102, GO:0036122, GO:0098821, GO:1990459, GO:0000122, GO:0006879, GO:0016540, GO:0030514, GO:0032924, GO:0045944, GO:0071773, GO:0005615, GO:0005886, GO:0009986, GO:0070724, GO:0098797, GO:1990712
TRINITY_DN75840_c1_g4	-5.11629	0.0177232	-4.36988	1.66104e-20	-9.48617	1.84759e-32	ENSOCUG00000026443	ENSMUSG00000018845	UNC45B	GO:0051879, GO:0061077, GO:0005829
TRINITY_DN71674_c0_g1	-5.20671	4.21708e-08	-4.2419	1.02493e-10	-9.44861	2.72198e-31	ENSOCUG00000009959	ENSMUSG00000007122	CASQ1	GO:0005509, GO:0042802, GO:0007029, GO:0009408, GO:0010880, GO:0014809, GO:0045214, GO:0051258, GO:0051281, GO:1901341, GO:2001256, GO:0005739, GO:0005759, GO:0005783, GO:0016529, GO:0033018
TRINITY_DN78486_c0_g5	-4.10265	0.596356	-5.3072	1.83819e-23	-9.40985	2.25506e-31	ENSOCUG00000011037	ENSMUSG00000053093	MYH7	GO:0000166, GO:0005524, GO:0008017, GO:0051015, GO:0003777, GO:0007018, GO:0003774, GO:0003779, GO:0016459, GO:0000146, GO:0016887, GO:0030898, GO:0002026, GO:0002027, GO:0003009, GO:0006936, GO:0006941, GO:0007512, GO:0014728, GO:0014883, GO:0014898, GO:0030049, GO:0031449, GO:0046034, GO:0055010, GO:0060048, GO:0001725, GO:0005737, GO:0030016, GO:0030018, GO:0032982
TRINITY_DN68174_c0_g1	-4.76092	1.49608e-05	-4.61261	2.59166e-08	-9.37353	3.39483e-23	ENSOCUG00000004480	ENSMUSG00000030470	CSRP3	GO:0046872, GO:0008307, GO:0031433, GO:0042802, GO:0042805, GO:0002026, GO:0003300, GO:0006874, GO:0033365, GO:0035995, GO:0045944, GO:0048738, GO:0055003, GO:0060048, GO:0030018
TRINITY_DN87332_c5_g6	-4.07981	0.598146	-5.27306	1.7782e-23	-9.35287	2.52467e-31	ENSOCUG00000011037	ENSMUSG00000053093	MYH7	GO:0000166, GO:0005524, GO:0008017, GO:0051015, GO:0003777, GO:0007018, GO:0003774, GO:0003779, GO:0016459, GO:0000146, GO:0016887, GO:0030898, GO:0002026, GO:0002027, GO:0003009, GO:0006936, GO:0006941, GO:0007512, GO:0014728, GO:0014883, GO:0014898, GO:0030049, GO:0031449, GO:0046034, GO:0055010, GO:0060048, GO:0001725, GO:0005737, GO:0030016, GO:0030018, GO:0032982
TRINITY_DN86459_c1_g3	-3.50637	1	-5.82048	9.83679e-21	-9.32685	6.22115e-26	ENSOCUG00000008193	ENSMUSG00000068614	ACTA2	GO:0000166, GO:0005524, GO:0019901, GO:0008217, GO:0009615, GO:0010628, GO:0014829, GO:0072144, GO:0090131, GO:0005737, GO:0005737, GO:0005856, GO:0015629, GO:0030027, GO:0030175, GO:0030485, GO:0032991, GO:0044297
TRINITY_DN78111_c0_g1	-5.02822	0.0281819	-4.25815	9.18317e-18	-9.28637	8.36943e-29	ENSOCUG00000006734	ENSMUSG00000072720	MYO18B	GO:0000166, GO:0005524, GO:0008017, GO:0003777, GO:0007018, GO:0003774, GO:0003779, GO:0016459, GO:0001570, GO:0001701, GO:0048739, GO:0030018, GO:0031941
TRINITY_DN77801_c0_g1	-4.83131	5.81279e-05	-4.44793	1.583e-15	-9.27924	9.33314e-33	ENSOCUG00000001849	ENSMUSG00000041476	SMPX	GO:0005634, GO:0005737, GO:0005927, GO:0031430, GO:0043034, GO:0043292
TRINITY_DN82507_c5_g1	-2.44634	1	-6.77638	6.49616e-56	-9.22272	8.76464e-65	ENSOCUG00000015392	ENSMUSG00000047343	METTL21C	GO:0018022, GO:0016279, GO:0031072, GO:0006479, GO:0007519, GO:0008628, GO:0010880, GO:0071549, GO:0005634, GO:0032991
TRINITY_DN86308_c0_g1	-4.62514	9.6326e-07	-4.57766	2.37109e-13	-9.2028	7.26137e-33	ENSOCUG00000008064	ENSMUSG00000019787	TRDN	GO:0016020, GO:0016021, GO:0005102, GO:0014808, GO:0060047, GO:0005829, GO:0005886, GO:0016529
TRINITY_DN84690_c0_g6	-3.55393	1	-5.52261	1.75588e-17	-9.07654	8.00024e-23	ENSOCUG00000001757	ENSMUSG00000061723	TNNT3	GO:0006937, GO:0005861, GO:0003779, GO:0005523, GO:0030172, GO:0030899, GO:0031013, GO:0048306, GO:0003009, GO:0006942, GO:0043462
TRINITY_DN84436_c0_g1	-5.08553	7.20556e-05	-3.98441	4.95851e-08	-9.06994	6.73783e-22	ENSOCUG00000000303	ENSMUSG00000042717	PPP1R3A	GO:0016020, GO:0016021, GO:0005975, GO:0005977, GO:0000164
TRINITY_DN72636_c0_g2	-4.0647	1.5746e-07	-4.93924	3.60367e-47	-9.00394	4.30444e-77	ENSOCUG00000012693	ENSMUSG00000021798	LDB3	GO:0046872, GO:0005080, GO:0008092, GO:0051371, GO:0045214, GO:0005856, GO:0030018
TRINITY_DN85023_c1_g1	-3.49592	1	-5.40084	2.12088e-18	-8.89676	2.5166e-23	ENSMUSG00000103476	ENSMUSG00000103476	Gm34302	GO:0016020, GO:0016021, GO:0043085, GO:0005515, GO:0016529, GO:0033017, GO:0033017, GO:0008047, GO:0031449, GO:1901894, GO:1902082
TRINITY_DN75864_c0_g1	-5.09105	0.0320231	-3.80554	1.43717e-09	-8.89659	3.40177e-19	ENSOCUG00000001264	ENSMUSG00000047419	CMYA5	NA
TRINITY_DN85653_c0_g1	-4.82615	1.26919e-09	-4.06631	2.42244e-09	-8.89246	3.54678e-30	ENSOCUG00000014182	ENSMUSG00000061816	MYL1	GO:0005509, GO:0006936, GO:0030016
TRINITY_DN87297_c3_g2	-4.27281	1.51364e-07	-4.60498	3.06998e-11	-8.8778	5.86042e-30	ENSOCUG00000022445	ENSMUSG00000033196	NA	GO:0000166, GO:0005524, GO:0008017, GO:0051015, GO:0003777, GO:0007018, GO:0003774, GO:0003779, GO:0016459
TRINITY_DN73801_c0_g1	-5.21306	0.0204934	-3.63696	3.93994e-10	-8.85002	2.8598e-20	ENSOCUG00000008066	ENSMUSG00000033044	DHRS7C	GO:0055114, GO:0016491, GO:0004745, GO:0010880, GO:0014801, GO:0033017
TRINITY_DN75935_c0_g1	-4.31608	1.57591e-05	-4.52789	5.65087e-14	-8.84398	2.72198e-31	ENSOCUG00000008193	ENSMUSG00000059430	ACTA2	GO:0000166, GO:0005524, GO:0019901, GO:0008217, GO:0009615, GO:0010628, GO:0014829, GO:0072144, GO:0090131, GO:0005737, GO:0005737, GO:0005856, GO:0015629, GO:0030027, GO:0030175, GO:0030485, GO:0032991, GO:0044297
TRINITY_DN69519_c0_g1	-4.60713	0.143889	-4.12888	3.75731e-14	-8.73601	1.11281e-22	ENSOCUG00000001457	ENSMUSG00000035923	MYF6	GO:0006355, GO:0005634, GO:0003677, GO:0046983, GO:0006366, GO:0045944, GO:0001228, GO:0001756, GO:0007517, GO:0007519, GO:0035914, GO:0045892, GO:0045893, GO:0060415
TRINITY_DN74138_c0_g1	-3.9738	0.00484181	-4.74494	2.799e-32	-8.71874	2.92466e-49	ENSOCUG00000007450	ENSMUSG00000030785	NA	GO:0016020, GO:0005739, GO:0004129, GO:0022900, GO:1902600, GO:0005743, GO:0005751
TRINITY_DN79376_c9_g2	-3.45569	3.27517e-05	-5.22878	7.65155e-38	-8.68447	1.16025e-60	ENSOCUG00000012392	ENSMUSG00000059741	MYL3	GO:0005509, GO:0003785, GO:0002026, GO:0006942, GO:0055010, GO:0060048, GO:0031672, GO:0031674
TRINITY_DN74626_c0_g1	-3.84548	1	-4.83615	4.29755e-05	-8.68163	8.69421e-10	ENSOCUG00000011145	ENSMUSG00000061462	OBSL1	GO:0000226, GO:0007030, GO:0007088, GO:0034067, GO:0050775, GO:0005737, GO:0005794, GO:0005813, GO:0048471, GO:1990393
TRINITY_DN80439_c1_g6	-2.62396	1	-6.01676	3.03708e-19	-8.64072	1.83845e-22	ENSOCUG00000011037	ENSMUSG00000053093	MYH7	GO:0000166, GO:0005524, GO:0008017, GO:0051015, GO:0003777, GO:0007018, GO:0003774, GO:0003779, GO:0016459, GO:0000146, GO:0016887, GO:0030898, GO:0002026, GO:0002027, GO:0003009, GO:0006936, GO:0006941, GO:0007512, GO:0014728, GO:0014883, GO:0014898, GO:0030049, GO:0031449, GO:0046034, GO:0055010, GO:0060048, GO:0001725, GO:0005737, GO:0030016, GO:0030018, GO:0032982
TRINITY_DN71714_c1_g1	-4.20437	7.02772e-08	-4.38086	1.15173e-11	-8.58523	2.52467e-31	ENSOCUG00000007983	ENSMUSG00000017300	TNNC1	GO:0005509, GO:0046872, GO:0005509, GO:0031013, GO:0031014, GO:0042803, GO:0048306, GO:0051015, GO:0006937, GO:0014883, GO:0032972, GO:0043462, GO:0055010, GO:0060048, GO:0005861, GO:1990584
TRINITY_DN84181_c0_g1	-3.62155	0.00484181	-4.93101	1.61344e-18	-8.55256	2.07578e-32	ENSOCUG00000025335	ENSMUSG00000039376	SYNPO2L	GO:0005634, GO:0005654, GO:0005829, GO:0016607, GO:0030054
TRINITY_DN83931_c0_g2	-3.38606	4.72859e-07	-5.16439	2.12206e-19	-8.55045	1.21456e-40	ENSOCUG00000011023	ENSMUSG00000049134	NRAP	GO:0046872, GO:0003779, GO:0017166, GO:0051371, GO:0005916, GO:0005927, GO:0030016, GO:0046872, GO:0003779
TRINITY_DN84690_c0_g1	-4.21664	8.54603e-09	-4.32761	1.2696e-12	-8.54425	4.33572e-33	ENSOCUG00000001757	ENSMUSG00000061723	TNNT3	GO:0006937, GO:0005861, GO:0003779, GO:0005523, GO:0030172, GO:0030899, GO:0031013, GO:0048306, GO:0003009, GO:0006942, GO:0043462
TRINITY_DN82507_c5_g2	-1.85383	1	-6.68212	3.03718e-19	-8.53594	2.92945e-21	ENSOCUG00000029374	NA	NA	GO:0046872, GO:0005622, GO:0003676, GO:0006355
TRINITY_DN77956_c0_g1	-3.12053	1	-5.39476	2.8837e-17	-8.51529	2.43188e-21	ENSOCUG00000026126	ENSMUSG00000018893	MB	GO:0046872, GO:0005344, GO:0019825, GO:0020037, GO:0015671
TRINITY_DN76096_c1_g1	-3.7816	2.28943e-05	-4.62122	1.02576e-10	-8.40282	1.15156e-24	ENSOCUG00000026636	ENSMUSG00000033196	MYH1	GO:0000166, GO:0005524, GO:0008017, GO:0051015, GO:0003777, GO:0007018, GO:0003774, GO:0003779, GO:0016459, GO:0005859, GO:0014704, GO:0031672, GO:0036464
TRINITY_DN74896_c3_g1	-3.49144	7.86753e-10	-4.89247	6.11665e-29	-8.38391	3.60464e-56	ENSOCUG00000011037	ENSMUSG00000053093	MYH7	GO:0000166, GO:0005524, GO:0008017, GO:0051015, GO:0003777, GO:0007018, GO:0003774, GO:0003779, GO:0016459, GO:0000146, GO:0016887, GO:0030898, GO:0002026, GO:0002027, GO:0003009, GO:0006936, GO:0006941, GO:0007512, GO:0014728, GO:0014883, GO:0014898, GO:0030049, GO:0031449, GO:0046034, GO:0055010, GO:0060048, GO:0001725, GO:0005737, GO:0030016, GO:0030018, GO:0032982
TRINITY_DN86459_c0_g1	-4.12211	0.0320231	-4.25009	2.47314e-06	-8.3722	3.45035e-15	ENSOCUG00000004074	ENSMUSG00000068614	ACTC1	GO:0000166, GO:0005524, GO:0010628, GO:0090131, GO:0005737, GO:0030027, GO:0030175, GO:0044297, GO:0016887, GO:0017022, GO:0030048, GO:0030240, GO:0031032, GO:0033275, GO:0043066, GO:0055003, GO:0055008, GO:0060047, GO:0070252, GO:0005737, GO:0005884, GO:0030017, GO:0031674, GO:0042643
TRINITY_DN81927_c3_g1	-4.1078	5.97408e-05	-4.21402	2.28506e-13	-8.32182	1.98068e-30	ENSOCUG00000027228	ENSMUSG00000027077	SMTNL1	GO:0005516, GO:0005523, GO:0008157, GO:0043621, GO:0051401, GO:0097718, GO:0014823, GO:0018105, GO:0042493, GO:0045892, GO:0045907, GO:0048644, GO:0097756, GO:0005634, GO:0005737, GO:0031430, GO:0031674, GO:0043292
TRINITY_DN87458_c0_g1	-3.6586	2.50066e-06	-4.63106	4.95351e-12	-8.28966	8.04368e-30	ENSOCUG00000016777	ENSMUSG00000051747	NA	GO:0005524, GO:0004672, GO:0006468
TRINITY_DN78912_c0_g1	-3.98531	0.0607484	-4.29026	8.4903e-07	-8.27557	5.03304e-16	ENSOCUG00000016777	ENSMUSG00000051747	NA	GO:0005524, GO:0004672, GO:0006468
TRINITY_DN70021_c0_g2	-4.68028	0.278172	-3.57077	0.000326129	-8.25105	1.39363e-10	ENSOCUG00000016777	ENSMUSG00000051747	NA	GO:0005524, GO:0004672, GO:0006468
TRINITY_DN85164_c0_g1	-3.57324	7.71759e-06	-4.64003	2.74389e-15	-8.21328	3.787e-34	ENSOCUG00000017458	ENSMUSG00000026950	NEB	GO:0003779, GO:0030017, GO:0098723, GO:0030018, GO:0043292
TRINITY_DN77129_c1_g2	-3.63328	0.00346552	-4.55417	8.86839e-13	-8.18745	4.19478e-26	ENSOCUG00000022445	ENSMUSG00000033196	NA	GO:0000166, GO:0005524, GO:0008017, GO:0051015, GO:0003777, GO:0007018, GO:0003774, GO:0003779, GO:0016459
TRINITY_DN80830_c0_g3	-3.58999	1	-4.54365	2.30564e-10	-8.13364	2.11578e-15	ENSOCUG00000008019	ENSMUSG00000096146	KCNJ8	GO:0016020, GO:0016021, GO:0006811, GO:0006813, GO:0005244, GO:0034765, GO:0005242, GO:0015272, GO:1902282, GO:0007507, GO:0032496, GO:0043330, GO:0051607, GO:0098915, GO:1990573, GO:0030016
TRINITY_DN71570_c0_g1	-1.86381	1	-6.25049	2.15424e-14	-8.1143	2.23961e-16	ENSOCUG00000023774	ENSMUSG00000022215	FITM1	GO:0016020, GO:0016021, GO:0005789, GO:0019915, GO:0010890, GO:0034389, GO:0030176
TRINITY_DN87350_c0_g1	-4.00208	0.000216249	-4.10821	7.74118e-07	-8.11029	1.46766e-20	ENSOCUG00000017458	ENSMUSG00000026950	NEB	GO:0003779, GO:0030017, GO:0098723, GO:0030018, GO:0043292
TRINITY_DN74878_c0_g1	-4.11299	0.630032	-3.95809	5.31694e-09	-8.07109	4.23289e-15	ENSOCUG00000006203	ENSMUSG00000026564	DUSP27	GO:0008138, GO:0016791, GO:0006470, GO:0016311, GO:0008138, GO:0016791, GO:0006470, GO:0016311
TRINITY_DN67360_c0_g1	-3.76209	1	-4.29857	0.0971958	-8.06066	0.000140799	ENSOCUG00000016777	ENSMUSG00000051747	NA	GO:0005524, GO:0004672, GO:0006468
TRINITY_DN71722_c0_g1	-3.87761	0.91423	-4.18097	1.46148e-08	-8.05859	7.92705e-14	ENSOCUG00000008850	ENSMUSG00000020722	CACNG1	GO:0016020, GO:0016021, GO:0006811, GO:0005245, GO:0070588, GO:0005891, GO:0005244, GO:0034765, GO:0006816, GO:0005262, GO:0016020, GO:0016021, GO:0006811, GO:0005245, GO:0070588, GO:0005891, GO:0005244, GO:0034765, GO:0006816, GO:0005262, GO:0005515, GO:0030315, GO:0070296, GO:1990454
TRINITY_DN73615_c0_g1	-3.86941	0.91423	-4.14674	1.6335e-08	-8.01615	9.36124e-14	ENSOCUG00000016777	ENSMUSG00000051747	NA	GO:0005524, GO:0004672, GO:0006468
TRINITY_DN81754_c1_g2	-3.30397	0.0163506	-4.63859	7.17813e-28	-7.94256	1.48945e-43	ENSOCUG00000020919	ENSMUSG00000005628	TMOD4	GO:0005523, GO:0051015, GO:0051694, GO:0005865
TRINITY_DN72028_c0_g1	-2.62399	1	-5.3146	5.12387e-13	-7.93859	5.81103e-16	ENSOCUG00000012578	ENSMUSG00000057897	CAMK2G	GO:0005524, GO:0005516, GO:0004672, GO:0006468, GO:0004683, GO:0004674, GO:0042802, GO:0042803, GO:0000082, GO:0006816, GO:0046777, GO:0051259, GO:1901897, GO:0014069
TRINITY_DN80524_c0_g3	-3.75378	0.00412037	-4.17607	1.90522e-09	-7.92985	1.33293e-21	ENSOCUG00000016424	ENSMUSG00000070385	AMPD1	GO:0046872, GO:0016787, GO:0003876, GO:0019239, GO:0009168, GO:0032264, GO:0046872, GO:0016787, GO:0003876, GO:0019239, GO:0009168, GO:0032264
TRINITY_DN78742_c2_g1	-3.19774	2.16692e-07	-4.72495	3.56245e-18	-7.92269	1.25361e-39	ENSOCUG00000009276	ENSMUSG00000020061	MYBPC1	GO:0006936, GO:1903955
TRINITY_DN87332_c5_g4	-3.1398	1.62999e-10	-4.77973	7.65029e-48	-7.91953	6.72471e-86	ENSOCUG00000011037	ENSMUSG00000053093	MYH7	GO:0000166, GO:0005524, GO:0008017, GO:0051015, GO:0003777, GO:0007018, GO:0003774, GO:0003779, GO:0016459, GO:0000146, GO:0016887, GO:0030898, GO:0002026, GO:0002027, GO:0003009, GO:0006936, GO:0006941, GO:0007512, GO:0014728, GO:0014883, GO:0014898, GO:0030049, GO:0031449, GO:0046034, GO:0055010, GO:0060048, GO:0001725, GO:0005737, GO:0030016, GO:0030018, GO:0032982
TRINITY_DN80439_c1_g3	-2.94333	3.7398e-09	-4.97021	2.32995e-34	-7.91353	6.25042e-64	ENSOCUG00000011037	ENSMUSG00000053093	MYH7	GO:0000166, GO:0005524, GO:0008017, GO:0051015, GO:0003777, GO:0007018, GO:0003774, GO:0003779, GO:0016459, GO:0000146, GO:0016887, GO:0030898, GO:0002026, GO:0002027, GO:0003009, GO:0006936, GO:0006941, GO:0007512, GO:0014728, GO:0014883, GO:0014898, GO:0030049, GO:0031449, GO:0046034, GO:0055010, GO:0060048, GO:0001725, GO:0005737, GO:0030016, GO:0030018, GO:0032982
TRINITY_DN80439_c0_g1	-3.8122	1.90941e-05	-4.05513	1.6922e-17	-7.86733	2.38397e-36	ENSOCUG00000010229	ENSMUSG00000057003	MYH8	GO:0000166, GO:0005524, GO:0008017, GO:0051015, GO:0003777, GO:0007018, GO:0003774, GO:0003779, GO:0016459, GO:0000146, GO:0016887, GO:0003009, GO:0030049, GO:0046034, GO:0005737
TRINITY_DN81495_c0_g2	-2.52142	0.00412037	-5.2917	9.63169e-24	-7.81313	3.83558e-39	ENSOCUG00000013131	ENSMUSG00000031461	MYOM2	GO:0019900, GO:0006936, GO:0031430
TRINITY_DN87332_c5_g2	-3.01414	3.65164e-08	-4.77969	1.15146e-21	-7.79384	1.16307e-45	ENSOCUG00000011037	ENSMUSG00000040752	MYH7	GO:0000166, GO:0005524, GO:0008017, GO:0051015, GO:0003777, GO:0007018, GO:0003774, GO:0003779, GO:0016459, GO:0000146, GO:0016887, GO:0030898, GO:0002026, GO:0002027, GO:0003009, GO:0006936, GO:0006941, GO:0007512, GO:0014728, GO:0014883, GO:0014898, GO:0030049, GO:0031449, GO:0046034, GO:0055010, GO:0060048, GO:0001725, GO:0005737, GO:0030016, GO:0030018, GO:0032982
TRINITY_DN77129_c1_g1	-2.13601	0.899277	-5.62203	4.98762e-36	-7.75804	1.04562e-45	ENSOCUG00000029652	ENSMUSG00000057003	MYH4	GO:0000166, GO:0005524, GO:0008017, GO:0051015, GO:0003777, GO:0007018, GO:0003774, GO:0003779, GO:0016459, GO:0003725, GO:0006936, GO:0014823, GO:0030016
TRINITY_DN82799_c0_g1	-3.44056	0.00356331	-4.29589	3.95439e-07	-7.73645	6.24256e-19	ENSOCUG00000017458	ENSMUSG00000026950	NEB	GO:0003779, GO:0030017, GO:0098723, GO:0030018, GO:0043292
TRINITY_DN73596_c0_g1	-3.53901	1	-4.12178	8.13723e-09	-7.66079	2.15385e-13	ENSOCUG00000029389	NA	NA	NA
TRINITY_DN85454_c0_g2	-3.09185	3.09561e-05	-4.56891	4.3401e-12	-7.66075	3.97703e-28	ENSOCUG00000017458	ENSMUSG00000026950	NEB	GO:0003779, GO:0030017, GO:0098723, GO:0030018, GO:0043292
TRINITY_DN69946_c0_g1	-3.59489	1	-4.06044	5.0834e-07	-7.65532	1.54271e-11	ENSOCUG00000026443	ENSMUSG00000018845	UNC45B	GO:0051879, GO:0061077, GO:0005829
TRINITY_DN69893_c0_g1	-4.10702	0.810749	-3.54469	0.00201673	-7.65171	5.22768e-08	ENSOCUG00000003200	ENSMUSG00000049641	VGLL2	GO:0006355, GO:0005634, GO:0003713, GO:0008022, GO:0007519, GO:0045944, GO:0005737
TRINITY_DN84808_c0_g3	-3.48218	0.00702885	-4.16782	9.18317e-18	-7.65	8.18859e-32	ENSOCUG00000016777	ENSMUSG00000061462	Obscn	GO:0005524, GO:0004672, GO:0006468
TRINITY_DN82166_c5_g4	-3.88204	0.91423	-3.75005	4.10463e-06	-7.63209	6.61485e-11	ENSOCUG00000029715	NA	NA	NA
TRINITY_DN78486_c0_g1	-3.10515	0.247452	-4.50301	1.37121e-11	-7.60816	3.17751e-21	ENSOCUG00000022445	ENSMUSG00000033196	NA	GO:0000166, GO:0005524, GO:0008017, GO:0051015, GO:0003777, GO:0007018, GO:0003774, GO:0003779, GO:0016459
TRINITY_DN71187_c0_g1	-3.16122	1	-4.43384	2.72432e-07	-7.59506	8.03028e-11	ENSOCUG00000010635	ENSMUSG00000078486	PERM1	GO:0014850
TRINITY_DN76096_c0_g1	-2.47176	0.598146	-5.07485	4.48036e-36	-7.54661	2.93449e-46	ENSOCUG00000011037	ENSMUSG00000053093	MYH7	GO:0000166, GO:0005524, GO:0008017, GO:0051015, GO:0003777, GO:0007018, GO:0003774, GO:0003779, GO:0016459, GO:0000146, GO:0016887, GO:0030898, GO:0002026, GO:0002027, GO:0003009, GO:0006936, GO:0006941, GO:0007512, GO:0014728, GO:0014883, GO:0014898, GO:0030049, GO:0031449, GO:0046034, GO:0055010, GO:0060048, GO:0001725, GO:0005737, GO:0030016, GO:0030018, GO:0032982
TRINITY_DN80969_c1_g2	-2.82169	0.000255964	-4.71464	2.11039e-43	-7.53634	2.1671e-66	ENSOCUG00000011037	ENSMUSG00000053093	MYH7	GO:0000166, GO:0005524, GO:0008017, GO:0051015, GO:0003777, GO:0007018, GO:0003774, GO:0003779, GO:0016459, GO:0000146, GO:0016887, GO:0030898, GO:0002026, GO:0002027, GO:0003009, GO:0006936, GO:0006941, GO:0007512, GO:0014728, GO:0014883, GO:0014898, GO:0030049, GO:0031449, GO:0046034, GO:0055010, GO:0060048, GO:0001725, GO:0005737, GO:0030016, GO:0030018, GO:0032982
TRINITY_DN77956_c0_g4	-3.57493	2.88561e-09	-3.92968	3.15484e-15	-7.50461	1.04046e-39	ENSOCUG00000026126	ENSMUSG00000018893	MB	GO:0046872, GO:0005344, GO:0019825, GO:0020037, GO:0015671
TRINITY_DN77129_c2_g1	-3.75745	2.42844e-06	-3.67898	1.55792e-11	-7.43643	1.14589e-28	ENSOCUG00000026636	ENSMUSG00000056328	MYH1	GO:0000166, GO:0005524, GO:0008017, GO:0051015, GO:0003777, GO:0007018, GO:0003774, GO:0003779, GO:0016459, GO:0005859, GO:0014704, GO:0031672, GO:0036464
TRINITY_DN80439_c1_g5	-1.81472	1	-5.58732	3.65768e-10	-7.40204	1.16506e-11	ENSOCUG00000011037	ENSMUSG00000053093	MYH7	GO:0000166, GO:0005524, GO:0008017, GO:0051015, GO:0003777, GO:0007018, GO:0003774, GO:0003779, GO:0016459, GO:0000146, GO:0016887, GO:0030898, GO:0002026, GO:0002027, GO:0003009, GO:0006936, GO:0006941, GO:0007512, GO:0014728, GO:0014883, GO:0014898, GO:0030049, GO:0031449, GO:0046034, GO:0055010, GO:0060048, GO:0001725, GO:0005737, GO:0030016, GO:0030018, GO:0032982
TRINITY_DN82799_c0_g3	-2.83748	0.151927	-4.54294	9.63169e-24	-7.38042	1.14225e-34	ENSOCUG00000017458	ENSMUSG00000026950	NEB	GO:0003779, GO:0030017, GO:0098723, GO:0030018, GO:0043292
TRINITY_DN75735_c2_g1	-2.84963	0.534352	-4.51866	3.75943e-11	-7.36829	4.55212e-19	ENSOCUG00000004074	ENSMUSG00000031972	ACTC1	GO:0000166, GO:0005524, GO:0010628, GO:0090131, GO:0005737, GO:0030027, GO:0030175, GO:0044297, GO:0016887, GO:0017022, GO:0030048, GO:0030240, GO:0031032, GO:0033275, GO:0043066, GO:0055003, GO:0055008, GO:0060047, GO:0070252, GO:0005737, GO:0005884, GO:0030017, GO:0031674, GO:0042643
TRINITY_DN87332_c5_g5	-2.17753	0.309506	-5.18741	1.69371e-46	-7.36494	2.66349e-59	ENSOCUG00000011037	ENSMUSG00000053093	MYH7	GO:0000166, GO:0005524, GO:0008017, GO:0051015, GO:0003777, GO:0007018, GO:0003774, GO:0003779, GO:0016459, GO:0000146, GO:0016887, GO:0030898, GO:0002026, GO:0002027, GO:0003009, GO:0006936, GO:0006941, GO:0007512, GO:0014728, GO:0014883, GO:0014898, GO:0030049, GO:0031449, GO:0046034, GO:0055010, GO:0060048, GO:0001725, GO:0005737, GO:0030016, GO:0030018, GO:0032982
TRINITY_DN74626_c0_g3	-3.51937	1	-3.82357	2.22279e-07	-7.34295	1.15696e-11	ENSOCUG00000011145	ENSMUSG00000061462	OBSL1	GO:0000226, GO:0007030, GO:0007088, GO:0034067, GO:0050775, GO:0005737, GO:0005794, GO:0005813, GO:0048471, GO:1990393
TRINITY_DN68965_c0_g1	-3.47633	1	-3.84723	9.80158e-05	-7.32356	2.38264e-08	ENSOCUG00000017026	ENSMUSG00000004939	NMRK1	NA
TRINITY_DN76096_c3_g1	-2.39367	0.904624	-4.92356	2.38652e-22	-7.31723	2.41159e-30	ENSOCUG00000022445	ENSMUSG00000033196	NA	GO:0000166, GO:0005524, GO:0008017, GO:0051015, GO:0003777, GO:0007018, GO:0003774, GO:0003779, GO:0016459
TRINITY_DN84690_c0_g2	-2.46115	0.815818	-4.85563	1.09406e-10	-7.31678	6.8293e-17	ENSOCUG00000001757	ENSMUSG00000061723	TNNT3	GO:0006937, GO:0005861, GO:0003779, GO:0005523, GO:0030172, GO:0030899, GO:0031013, GO:0048306, GO:0003009, GO:0006942, GO:0043462
TRINITY_DN86894_c0_g2	-2.89335	0.00831417	-4.40581	4.69904e-10	-7.29916	2.5426e-21	ENSOCUG00000006728	ENSMUSG00000037139	MYOM3	GO:0042803, GO:0031430
TRINITY_DN70406_c0_g1	-4.54593	0.267582	-2.73722	0.00235789	-7.28315	3.57534e-09	ENSOCUG00000026908	ENSMUSG00000025488	NA	GO:0004129, GO:0022900, GO:1902600, GO:0005739
TRINITY_DN73196_c1_g1	-2.83989	0.00714612	-4.41038	2.23606e-09	-7.25027	5.10546e-20	ENSOCUG00000023462	ENSMUSG00000030672	MYLPF	GO:0005509, GO:0008307, GO:0007519
TRINITY_DN73316_c0_g1	-3.439	0.0963769	-3.79557	8.60986e-15	-7.23457	4.77901e-24	ENSOCUG00000006570	ENSMUSG00000042895	ABRA	GO:0003779, GO:0000060, GO:0035025, GO:0045893, GO:0045944, GO:0051091, GO:0005886, GO:0015629, GO:0030016
TRINITY_DN16075_c0_g1	-2.64744	1	-4.55942	3.92549e-07	-7.20686	9.73386e-10	ENSOCUG00000012444	ENSMUSG00000047746	FBXO40	GO:0008270, GO:0046872, GO:0016567, GO:0061630, GO:0042692, GO:0005737
TRINITY_DN72490_c0_g2	-3.63329	0.0593715	-3.54785	9.79724e-11	-7.18115	1.07361e-19	ENSOCUG00000026636	ENSMUSG00000056328	MYH1	GO:0000166, GO:0005524, GO:0008017, GO:0051015, GO:0003777, GO:0007018, GO:0003774, GO:0003779, GO:0016459, GO:0005859, GO:0014704, GO:0031672, GO:0036464
TRINITY_DN58811_c0_g1	-2.63695	1	-4.50482	3.92549e-07	-7.14177	1.155e-09	ENSOCUG00000012324	ENSMUSG00000032845	ALPK2	GO:0005524, GO:0004674, GO:0006468
TRINITY_DN76952_c0_g2	-2.8556	0.909456	-4.2646	2.64498e-10	-7.1202	4.36865e-17	ENSOCUG00000017035	ENSMUSG00000062077	TRIM54	GO:0008270, GO:0046872, GO:0005622, GO:0005874, GO:0070507, GO:0008017, GO:0007026, GO:0055001, GO:0005875
TRINITY_DN74619_c1_g1	-2.47145	0.0218361	-4.61493	3.15978e-16	-7.08638	5.11918e-28	ENSOCUG00000027154	ENSMUSG00000030399	CKM	GO:0000166, GO:0005524, GO:0016740, GO:0003824, GO:0016301, GO:0016772, GO:0016310, GO:0004111, GO:0046314, GO:0000166, GO:0005524, GO:0016740, GO:0003824, GO:0016301, GO:0016772, GO:0016310
TRINITY_DN79427_c0_g1	-2.44844	0.081097	-4.61452	4.02105e-09	-7.06295	7.02017e-17	ENSOCUG00000027154	ENSMUSG00000030399	CKM	GO:0000166, GO:0005524, GO:0016740, GO:0003824, GO:0016301, GO:0016772, GO:0016310, GO:0004111, GO:0046314, GO:0000166, GO:0005524, GO:0016740, GO:0003824, GO:0016301, GO:0016772, GO:0016310
TRINITY_DN75243_c1_g1	-2.08806	1	-4.95774	0.00037697	-7.0458	4.3917e-07	ENSOCUG00000016777	ENSMUSG00000051747	NA	GO:0005524, GO:0004672, GO:0006468
TRINITY_DN1385_c0_g1	0.0101819	1	-7.05176	1.28572e-09	-7.04158	1.34115e-09	ENSOCUG00000016777	ENSMUSG00000051747	NA	GO:0005524, GO:0004672, GO:0006468
TRINITY_DN71606_c0_g1	-3.8443	1	-3.18742	0.00741905	-7.03172	9.42981e-07	ENSOCUG00000001264	ENSMUSG00000047419	CMYA5	NA
TRINITY_DN82676_c1_g2	-4.26939	9.2552e-05	-2.73286	0.00021516	-7.00225	2.21166e-17	ENSOCUG00000011396	ENSMUSG00000079243	XIRP1	GO:0007507, GO:0003779, GO:0030036, GO:0030054, GO:0032091, GO:0001725, GO:0005925, GO:0031941
TRINITY_DN84311_c0_g6	-3.0086	0.0105544	-3.97458	8.02252e-11	-6.98318	1.45369e-22	ENSOCUG00000003619	ENSMUSG00000026407	CACNA1S	GO:0055085, GO:0016020, GO:0016021, GO:0005245, GO:0070588, GO:0005891, GO:0005216, GO:0006811, GO:0005244, GO:0034765, GO:0006816, GO:0005262, GO:0008331, GO:0006936, GO:0005737, GO:0005886, GO:0030315, GO:0031674, GO:0055085, GO:0016020, GO:0016021, GO:0005245, GO:0070588, GO:0005891, GO:0005216, GO:0006811, GO:0005244, GO:0034765, GO:0006816, GO:0005262
TRINITY_DN69280_c1_g1	-1.86468	1	-5.08957	3.39257e-07	-6.95425	8.92209e-09	ENSOCUG00000007983	ENSMUSG00000091898	TNNC1	GO:0005509, GO:0046872, GO:0005509, GO:0031013, GO:0031014, GO:0042803, GO:0048306, GO:0051015, GO:0006937, GO:0014883, GO:0032972, GO:0043462, GO:0055010, GO:0060048, GO:0005861, GO:1990584
TRINITY_DN79376_c9_g1	-2.54524	0.353578	-4.37331	2.18189e-13	-6.91855	1.13808e-22	ENSOCUG00000010829	ENSMUSG00000061086	MYL4	GO:0005509, GO:0003785, GO:0051015, GO:0002026, GO:0032781, GO:0060048, GO:0031672
TRINITY_DN70907_c0_g1	-3.5366	1	-3.34847	0.000889928	-6.88507	2.07346e-07	ENSOCUG00000026443	ENSMUSG00000018845	UNC45B	GO:0051879, GO:0061077, GO:0005829
TRINITY_DN82799_c0_g2	-3.12265	0.784915	-3.75895	4.61638e-05	-6.88161	3.76771e-11	ENSOCUG00000017458	ENSMUSG00000026950	NEB	GO:0003779, GO:0030017, GO:0098723, GO:0030018, GO:0043292
TRINITY_DN71732_c5_g1	-2.63208	5.53766e-05	-4.22794	2.70551e-15	-6.86002	6.88354e-33	ENSOCUG00000008481	ENSMUSG00000016349	RABEFLA2	GO:0016020, GO:0000166, GO:0006412, GO:0005737, GO:0005886, GO:0005737, GO:0005829, GO:0005634, GO:0000049, GO:0003746, GO:0003924, GO:0005516, GO:0005525, GO:0019901, GO:0006414, GO:0071364, GO:0005634, GO:0005730, GO:0005829, GO:0005886, GO:0030864, GO:0032587, GO:0043209, GO:0005730, GO:0005515, GO:0071364, GO:0019001
TRINITY_DN79993_c11_g1	-2.57722	1	-4.26594	4.12089e-06	-6.84316	2.53842e-08	ENSOCUG00000001827	NA	MACO1	GO:0016020, GO:0016021, GO:0007420, GO:0023041, GO:0005634, GO:0030424, GO:0030867, GO:0031965, GO:0043005, GO:0044306, GO:0045202
TRINITY_DN78742_c2_g2	-3.84787	0.000110193	-2.98584	3.50552e-05	-6.83372	8.56721e-17	ENSOCUG00000002112	ENSMUSG00000038670	MYBPC3	GO:0008307, GO:0017022, GO:0032036, GO:0042802, GO:0003007, GO:0055010, GO:0005863, GO:0030017, GO:0031672, GO:0097512
TRINITY_DN80439_c1_g7	-2.38956	1	-4.43163	2.03628e-15	-6.82119	5.81519e-21	ENSOCUG00000011037	ENSMUSG00000053093	MYH7	GO:0000166, GO:0005524, GO:0008017, GO:0051015, GO:0003777, GO:0007018, GO:0003774, GO:0003779, GO:0016459, GO:0000146, GO:0016887, GO:0030898, GO:0002026, GO:0002027, GO:0003009, GO:0006936, GO:0006941, GO:0007512, GO:0014728, GO:0014883, GO:0014898, GO:0030049, GO:0031449, GO:0046034, GO:0055010, GO:0060048, GO:0001725, GO:0005737, GO:0030016, GO:0030018, GO:0032982
TRINITY_DN75117_c0_g1	-2.19562	3.18431e-05	-4.61343	1.37307e-42	-6.80904	1.96751e-67	ENSOCUG00000011037	ENSMUSG00000053093	MYH7	GO:0000166, GO:0005524, GO:0008017, GO:0051015, GO:0003777, GO:0007018, GO:0003774, GO:0003779, GO:0016459, GO:0000146, GO:0016887, GO:0030898, GO:0002026, GO:0002027, GO:0003009, GO:0006936, GO:0006941, GO:0007512, GO:0014728, GO:0014883, GO:0014898, GO:0030049, GO:0031449, GO:0046034, GO:0055010, GO:0060048, GO:0001725, GO:0005737, GO:0030016, GO:0030018, GO:0032982
TRINITY_DN75735_c5_g1	-2.92178	0.020361	-3.88351	7.63436e-07	-6.80529	4.54449e-17	ENSOCUG00000004074	ENSMUSG00000068614	ACTC1	GO:0000166, GO:0005524, GO:0010628, GO:0090131, GO:0005737, GO:0030027, GO:0030175, GO:0044297, GO:0016887, GO:0017022, GO:0030048, GO:0030240, GO:0031032, GO:0033275, GO:0043066, GO:0055003, GO:0055008, GO:0060047, GO:0070252, GO:0005737, GO:0005884, GO:0030017, GO:0031674, GO:0042643
TRINITY_DN45344_c0_g1	-1.82372	1	-4.96827	7.22217e-07	-6.79199	2.86587e-08	ENSOCUG00000009828	ENSMUSG00000032503	ARPP21	GO:0003676, GO:0034605
TRINITY_DN76897_c0_g1	-2.55515	0.345488	-4.17551	2.27829e-09	-6.73065	5.45956e-16	ENSOCUG00000011683	ENSMUSG00000031543	ANK1	GO:0007165, GO:0005737, GO:0008093, GO:0019899, GO:0030507, GO:0051117, GO:0006888, GO:0072659, GO:0005886, GO:0014731, GO:0007165
TRINITY_DN84963_c1_g1	-1.89451	1	-4.77525	1.44577e-15	-6.66976	2.81875e-19	ENSMUSG00000038239	ENSMUSG00000038239	Hrc	GO:0005509, GO:0055074, GO:0008016, GO:0033017, GO:0005509, GO:0030018, GO:0044325, GO:0044325, GO:0051117, GO:0002027, GO:0002027, GO:0010460, GO:0010880, GO:0010881, GO:0033135, GO:0045823, GO:0045823, GO:0051480, GO:0051481, GO:0060314, GO:0060314, GO:1901844, GO:1901899, GO:1903169, GO:0030018, GO:0005509, GO:0055074, GO:0008016, GO:0033017
TRINITY_DN70427_c0_g1	-4.04118	0.651759	-2.60311	0.00143695	-6.64429	2.53028e-08	ENSOCUG00000017236	ENSMUSG00000032495	LRRC2	NA
TRINITY_DN30630_c0_g1	-1.86457	1	-4.75953	9.21111e-06	-6.6241	2.88531e-07	ENSOCUG00000000303	ENSMUSG00000042717	PPP1R3A	GO:0016020, GO:0016021, GO:0005975, GO:0005977, GO:0000164
TRINITY_DN107871_c0_g1	-3.80206	0.924701	-2.81937	0.00164828	-6.62144	1.2194e-07	ENSOCUG00000024537	ENSMUSG00000051747	NA	GO:0016020, GO:0016021
TRINITY_DN78641_c4_g1	-2.6534	1	-3.90157	0.000442864	-6.55496	2.24112e-06	ENSOCUG00000024537	ENSMUSG00000051747	NA	GO:0016020, GO:0016021
TRINITY_DN76523_c0_g1	-2.06446	0.0154936	-4.47495	2.03628e-15	-6.53941	1.70014e-27	ENSOCUG00000012980	ENSMUSG00000075307	KLHL41	GO:0048741, GO:0034464, GO:0016567, GO:0030239, GO:0035914, GO:0045214, GO:0045661, GO:2000291, GO:2001014, GO:0005634, GO:0005737, GO:0005789, GO:0005829, GO:0005856, GO:0005886, GO:0031430, GO:0031463, GO:0033017
TRINITY_DN81054_c0_g2	-2.20128	1	-4.31395	0.00107324	-6.51524	1.23721e-07	ENSOCUG00000006901	ENSMUSG00000024803	ANKRD1	GO:0006366, GO:0045944, GO:1903507, GO:0001085, GO:0001105, GO:0002039, GO:0003677, GO:0003714, GO:0031432, GO:0042826, GO:0070412, GO:0006357, GO:0035690, GO:0035914, GO:0035994, GO:0043065, GO:0043517, GO:0050714, GO:0055008, GO:0071222, GO:0071260, GO:0071347, GO:0071356, GO:0071560, GO:2000279, GO:0001650, GO:0005634, GO:0005667, GO:0005737, GO:0005829, GO:0030016, GO:0031674
TRINITY_DN83336_c0_g1	-1.99082	0.398574	-4.52276	6.71389e-15	-6.51358	4.77901e-24	ENSOCUG00000006734	ENSMUSG00000072720	MYO18B	GO:0000166, GO:0005524, GO:0008017, GO:0003777, GO:0007018, GO:0003774, GO:0003779, GO:0016459, GO:0001570, GO:0001701, GO:0048739, GO:0030018, GO:0031941
TRINITY_DN79772_c1_g1	-2.87589	0.102364	-3.63495	3.26516e-08	-6.51084	6.5691e-17	ENSOCUG00000013155	ENSMUSG00000032523	HHATL	GO:0016020, GO:0016021, GO:0060262, GO:0005783, GO:0048471
TRINITY_DN53400_c0_g1	-1.41492	1	-5.06305	7.86199e-22	-6.47796	3.9213e-26	ENSOCUG00000002272	ENSMUSG00000074652	MYH7B	GO:0000166, GO:0005524, GO:0008017, GO:0051015, GO:0003777, GO:0007018, GO:0003774, GO:0003779, GO:0016459, GO:0097512
TRINITY_DN83812_c0_g2	-2.21405	0.432215	-4.24879	1.08648e-08	-6.46284	2.02728e-17	ENSOCUG00000023161	ENSMUSG00000030592	RYR1	GO:0005509, GO:0055085, GO:0016020, GO:0016021, GO:0070588, GO:0005216, GO:0006811, GO:0006816, GO:0005219, GO:0005262, GO:0006874, GO:0014802, GO:0016020, GO:0002020, GO:0005245, GO:0015278, GO:0015643, GO:0019899, GO:0048763, GO:0001666, GO:0003151, GO:0006936, GO:0014808, GO:0014808, GO:0043588, GO:0043931, GO:0048741, GO:0051209, GO:0071313, GO:0005737, GO:0005790, GO:0005886, GO:0005938, GO:…
TRINITY_DN73703_c0_g2	-2.93043	0.736319	-3.51224	1.24484e-08	-6.44267	4.45699e-15	ENSOCUG00000022294	ENSMUSG00000028348	CAVIN4	GO:0035023, GO:0010468, GO:0045944, GO:0005737, GO:0005886, GO:0005901, GO:0030018
TRINITY_DN69355_c0_g2	0.0476421	1	-6.45483	1.71402e-19	-6.40719	1.49612e-19	ENSOCUG00000001526	ENSMUSG00000027887	SYPL2	GO:0016020, GO:0016021, GO:0008021, GO:0006874
TRINITY_DN81171_c0_g1	-1.04179	1	-5.36256	5.7547e-22	-6.40436	1.09461e-25	ENSOCUG00000011021	ENSMUSG00000042451	MYBPH	NA
TRINITY_DN86967_c0_g2	-1.94806	0.00714612	-4.41025	6.12476e-19	-6.35831	7.3714e-34	ENSOCUG00000001264	ENSMUSG00000047419	CMYA5	NA
TRINITY_DN53293_c0_g1	-2.6453	1	-3.69394	0.00191361	-6.33924	1.32143e-05	ENSOCUG00000024197	ENSMUSG00000006526	NA	GO:0016020, GO:0016021, GO:0005634, GO:0042246, GO:0002062, GO:0035988
TRINITY_DN53556_c0_g1	-1.83866	1	-4.49146	7.78183e-05	-6.33012	3.34957e-06	ENSOCUG00000012444	ENSMUSG00000047746	FBXO40	GO:0008270, GO:0046872, GO:0016567, GO:0061630, GO:0042692, GO:0005737
TRINITY_DN79797_c1_g1	-2.68937	0.00372723	-3.64068	4.5761e-09	-6.33005	4.31866e-21	ENSOCUG00000012560	ENSMUSG00000068697	MYOZ1	GO:0051373, GO:0015629
TRINITY_DN73615_c0_g2	-1.41338	1	-4.90629	1.08733e-19	-6.31967	8.55523e-24	ENSMUSG00000051747	ENSMUSG00000051747	Ttn	GO:0005524, GO:0005515, GO:0006468, GO:0004672, GO:0016740, GO:0046872, GO:0005634, GO:0005515, GO:0005737, GO:0000166, GO:0042802, GO:0045859, GO:0016301, GO:0016310, GO:0018108, GO:0004674, GO:0005516, GO:0030506, GO:0010628, GO:0005516, GO:0001701, GO:0019901, GO:0045214, GO:0045214, GO:0045214, GO:0005865, GO:0030018, GO:0030018, GO:0000794, GO:0019899, GO:0005509, GO:0051371, GO:0051015, GO:…
TRINITY_DN72561_c0_g1	-2.46477	1	-3.83397	0.000472468	-6.29874	4.99026e-08	ENSOCUG00000004298	ENSMUSG00000054958	NT5C1A	GO:0005737, GO:0000287, GO:0000166, GO:0016311, GO:0009117, GO:0008253, GO:0009128
TRINITY_DN81685_c0_g1	-2.39961	0.0190309	-3.88192	4.7047e-26	-6.28154	6.0698e-41	ENSOCUG00000017328	ENSMUSG00000027470	MYLK2	GO:0005524, GO:0004672, GO:0006468, GO:0004687, GO:0006941, GO:0007274, GO:0010628, GO:0014816, GO:0018107, GO:0032971, GO:0035914, GO:0046777, GO:0055008, GO:0005634, GO:0005737
TRINITY_DN81932_c2_g4	-2.27445	0.391474	-3.99825	4.69835e-08	-6.2727	1.46835e-16	ENSOCUG00000013251	ENSMUSG00000040287	STAC3	GO:0046872, GO:0035556, GO:0042802, GO:0003009, GO:0007274, GO:0048741, GO:1901387, GO:1903078, GO:0005654, GO:0005829, GO:0005891, GO:0031234
TRINITY_DN87332_c5_g1	-1.61613	1	-4.58652	8.71387e-12	-6.20265	1.38534e-14	ENSOCUG00000026636	ENSMUSG00000057003	MYH1	GO:0000166, GO:0005524, GO:0008017, GO:0051015, GO:0003777, GO:0007018, GO:0003774, GO:0003779, GO:0016459, GO:0005859, GO:0014704, GO:0031672, GO:0036464
TRINITY_DN70970_c0_g1	-1.85808	1	-4.31323	0.000313376	-6.17131	1.31258e-05	ENSOCUG00000015454	ENSMUSG00000025754	AGBL1	GO:0008270, GO:0006508, GO:0004181
TRINITY_DN83506_c1_g1	-1.73307	0.0594178	-4.38974	1.73594e-39	-6.12281	6.28231e-57	ENSOCUG00000011821	ENSMUSG00000027940	TPM3	GO:0001725, GO:0005829, GO:0015629
TRINITY_DN84769_c5_g1	-1.98626	0.213458	-4.12957	8.30779e-19	-6.11583	3.06116e-30	ENSOCUG00000016222	ENSMUSG00000039891	TXLNB	GO:0019905, GO:0005737
TRINITY_DN73556_c0_g1	-2.50868	1	-3.52504	4.72345e-07	-6.03373	4.76017e-12	ENSOCUG00000006203	ENSMUSG00000026564	DUSP27	GO:0008138, GO:0016791, GO:0006470, GO:0016311, GO:0008138, GO:0016791, GO:0006470, GO:0016311
TRINITY_DN75265_c0_g2	-1.74869	0.0224265	-4.27736	1.28e-19	-6.02606	3.41879e-34	ENSOCUG00000021287	ENSMUSG00000036854	HSPB6	GO:0005212, GO:0051082, GO:0051087, GO:0045766, GO:0061077, GO:0005576, GO:0005634, GO:0005737
TRINITY_DN74867_c0_g1	-1.56969	0.105584	-4.43703	4.50628e-22	-6.00673	1.06604e-34	ENSOCUG00000010852	ENSMUSG00000006221	HSPB7	GO:0007507, GO:0031005, GO:0005634, GO:0005654, GO:0005737, GO:0005739, GO:0015629, GO:0016235
TRINITY_DN70904_c0_g1	-1.27733	1	-4.71499	2.56084e-07	-5.99232	3.33449e-09	ENSOCUG00000015454	ENSMUSG00000025754	AGBL1	GO:0008270, GO:0006508, GO:0004181
TRINITY_DN86823_c4_g1	-2.11662	0.0629958	-3.81512	1.89658e-13	-5.93174	2.18055e-25	ENSOCUG00000023161	ENSMUSG00000030592	RYR1	GO:0005509, GO:0055085, GO:0016020, GO:0016021, GO:0070588, GO:0005216, GO:0006811, GO:0006816, GO:0005219, GO:0005262, GO:0006874, GO:0014802, GO:0016020, GO:0002020, GO:0005245, GO:0015278, GO:0015643, GO:0019899, GO:0048763, GO:0001666, GO:0003151, GO:0006936, GO:0014808, GO:0014808, GO:0043588, GO:0043931, GO:0048741, GO:0051209, GO:0071313, GO:0005737, GO:0005790, GO:0005886, GO:0005938, GO:…
TRINITY_DN85645_c0_g1	-2.0751	0.0320231	-3.85365	4.4272e-18	-5.92875	3.4594e-32	ENSMUSG00000032479	ENSMUSG00000032479	Map4	GO:0015631, GO:0005829, GO:0015630, GO:0005737, GO:0005886, GO:0005856, GO:0005515, GO:0005874, GO:0072686, GO:0005930, GO:0008017, GO:0014069, GO:0051301, GO:0031175, GO:0043005, GO:0005875, GO:0007052, GO:0007052, GO:0007052, GO:0051012, GO:0051012, GO:0051012, GO:0051294, GO:0051294, GO:0051294, GO:0051301, GO:1902856, GO:1902856, GO:0005829, GO:0005886, GO:0005930, GO:0015630, GO:0072686, GO:…
TRINITY_DN71417_c0_g1	-1.23345	1	-4.66184	2.94361e-23	-5.89529	1.46173e-31	ENSOCUG00000007793	ENSMUSG00000025172	ANKRD2	GO:0003682, GO:0031432, GO:0043422, GO:0061629, GO:0000122, GO:0001817, GO:0010832, GO:0035914, GO:0043619, GO:0045662, GO:1902253, GO:2000291, GO:0000791, GO:0005634, GO:0005737, GO:0005829, GO:0016605, GO:0030016, GO:0030017, GO:0031674, GO:0043231
TRINITY_DN79937_c0_g1	-1.88052	0.382143	-3.93131	5.20106e-07	-5.81183	8.00203e-14	ENSOCUG00000010086	ENSMUSG00000060600	ENO1	GO:0000287, GO:0046872, GO:0006096, GO:0004634, GO:0000015, GO:0005829, GO:0005886, GO:0000287, GO:0046872, GO:0006096, GO:0004634, GO:0000015
TRINITY_DN78570_c16_g1	-2.02356	1	-3.78689	1.24118e-07	-5.81044	4.0094e-12	ENSOCUG00000017865	ENSMUSG00000024617	CAMK2A	GO:0005524, GO:0005516, GO:0004672, GO:0006468, GO:0004674, GO:0004683, GO:0009931, GO:0016301, GO:0035254, GO:0042802, GO:0042803, GO:0000082, GO:0002931, GO:0006816, GO:0010666, GO:0018105, GO:0038166, GO:0046777, GO:0046928, GO:0048168, GO:0048813, GO:0051092, GO:0051928, GO:1902108, GO:0005739, GO:0014069
TRINITY_DN81695_c0_g3	-1.72814	0.39631	-4.06331	8.94901e-09	-5.79145	5.75246e-16	ENSOCUG00000002688	ENSMUSG00000030730	ATP2A1	GO:0016020, GO:0016021, GO:0000166, GO:0005524, GO:0016787, GO:0006811, GO:0006816, GO:0099132, GO:0005739, GO:0070588, GO:0005388, GO:0005509, GO:0042803, GO:0008637, GO:0031448, GO:0032470, GO:0032471, GO:0034976, GO:0051561, GO:0051659, GO:0070059, GO:0070509, GO:0090076, GO:0016529, GO:0033017
TRINITY_DN40151_c0_g1	0.109504	1	-5.89811	8.02252e-11	-5.7886	2.02427e-10	ENSOCUG00000017458	ENSMUSG00000026950	NEB	GO:0003779, GO:0030017, GO:0098723, GO:0030018, GO:0043292
TRINITY_DN74664_c4_g1	-2.37193	1	-3.39954	1.01137e-05	-5.77148	1.05981e-09	ENSOCUG00000010229	ENSMUSG00000020908	MYH8	GO:0000166, GO:0005524, GO:0008017, GO:0051015, GO:0003777, GO:0007018, GO:0003774, GO:0003779, GO:0016459, GO:0000146, GO:0016887, GO:0003009, GO:0030049, GO:0046034, GO:0005737
TRINITY_DN75985_c0_g1	-1.81478	1	-3.92307	2.27256e-05	-5.73785	4.2418e-09	ENSOCUG00000010583	ENSMUSG00000021456	FBP2	GO:0016787, GO:0005975, GO:0016791, GO:0016311, GO:0042578, GO:0042132, GO:0042802, GO:0005654, GO:0005886
TRINITY_DN77989_c0_g1	-1.93495	0.146414	-3.77559	1.02493e-10	-5.71054	2.27271e-19	ENSOCUG00000008188	ENSMUSG00000044086	LMOD3	GO:0005523, GO:0051694, GO:0003785, GO:0006941, GO:0030240, GO:0045010, GO:0048741, GO:0048743, GO:0005737, GO:0005865, GO:0031430, GO:0031672
TRINITY_DN76769_c0_g1	-1.31867	1	-4.35652	2.94234e-18	-5.67519	4.62625e-23	ENSOCUG00000014520	ENSMUSG00000062694	CAV1	GO:0016020, GO:0005886, GO:0000139, GO:0005794, GO:0005768, GO:0045121, GO:0010952, GO:0005901, GO:0070836, GO:0005901, GO:0031623, GO:0005102, GO:0005198, GO:0016504, GO:0019899, GO:0019901, GO:0030674, GO:0032947, GO:0042802, GO:0044325, GO:0046982, GO:0048365, GO:0050998, GO:0051117, GO:0070320, GO:0000122, GO:0000188, GO:0001525, GO:0001570, GO:0001666, GO:0001937, GO:0001960, GO:0002026, GO:…
TRINITY_DN87232_c0_g1	-1.47445	0.323597	-4.19548	7.56269e-19	-5.66992	1.44995e-29	ENSOCUG00000011505	ENSMUSG00000061462	NA	GO:0005089, GO:0035023, GO:0065009
TRINITY_DN79479_c0_g2	-1.74177	1	-3.89602	1.85188e-11	-5.6378	1.16765e-17	ENSOCUG00000014678	ENSMUSG00000047485	KLHL34	NA
TRINITY_DN82287_c3_g6	-1.65183	1	-3.93887	1.45398e-08	-5.5907	6.0767e-14	ENSOCUG00000012693	ENSMUSG00000021798	LDB3	GO:0046872, GO:0005080, GO:0008092, GO:0051371, GO:0045214, GO:0005856, GO:0030018
TRINITY_DN85690_c2_g1	-1.2359	1	-4.34484	6.12004e-17	-5.58074	2.48915e-21	ENSOCUG00000013151	ENSMUSG00000074001	KLHL40	GO:0048741, GO:0031397
TRINITY_DN81744_c0_g1	-1.03011	1	-4.4925	4.87309e-42	-5.52261	1.9923e-52	ENSOCUG00000008959	ENSMUSG00000028116	MYOZ2	GO:0003779, GO:0031433, GO:0015629, GO:0030018
TRINITY_DN70815_c0_g1	-1.81919	1	-3.69856	3.01272e-05	-5.51774	2.99355e-08	ENSOCUG00000003619	ENSMUSG00000026407	CACNA1S	GO:0055085, GO:0016020, GO:0016021, GO:0005245, GO:0070588, GO:0005891, GO:0005216, GO:0006811, GO:0005244, GO:0034765, GO:0006816, GO:0005262, GO:0008331, GO:0006936, GO:0005737, GO:0005886, GO:0030315, GO:0031674, GO:0055085, GO:0016020, GO:0016021, GO:0005245, GO:0070588, GO:0005891, GO:0005216, GO:0006811, GO:0005244, GO:0034765, GO:0006816, GO:0005262
TRINITY_DN82200_c2_g3	-1.65578	0.755815	-3.77099	9.33348e-14	-5.42677	2.46619e-21	ENSOCUG00000007692	ENSMUSG00000042686	JPH1	GO:0016020, GO:0016021, GO:0005886, GO:0005783, GO:0005789, GO:0030314, GO:0016529, GO:0033017, GO:0016020, GO:0016021, GO:0008307, GO:0007517, GO:0005634, GO:0005654, GO:0005783, GO:0005789, GO:0005886, GO:0014701, GO:0016529, GO:0030018, GO:0030314
TRINITY_DN69210_c0_g1	-1.47862	1	-3.92063	1.57612e-09	-5.39925	4.03367e-13	ENSOCUG00000003200	ENSMUSG00000049641	VGLL2	GO:0006355, GO:0005634, GO:0003713, GO:0008022, GO:0007519, GO:0045944, GO:0005737
TRINITY_DN79427_c0_g3	-1.70127	1	-3.59844	3.6295e-13	-5.29971	1.07361e-19	ENSOCUG00000011211	ENSMUSG00000021622	CKMT2	GO:0000166, GO:0005524, GO:0016740, GO:0003824, GO:0016301, GO:0016772, GO:0016310, GO:0005739
TRINITY_DN72575_c1_g1	-1.09735	0.0653424	-4.17502	3.71318e-53	-5.27237	7.84836e-74	ENSOCUG00000010424	ENSMUSG00000026418	TNNI1	GO:0014883, GO:0055010, GO:0005861
TRINITY_DN78746_c0_g1	-0.72988	1	-4.49096	2.93644e-10	-5.22084	2.34882e-12	ENSOCUG00000014417	ENSMUSG00000061462	SPEG	GO:0005524, GO:0016301, GO:0016310, GO:0004672, GO:0004674, GO:0006468
TRINITY_DN134915_c0_g1	0.0942184	1	-5.29378	3.3004e-08	-5.19956	6.84418e-08	ENSOCUG00000007983	ENSMUSG00000091898	TNNC1	GO:0005509, GO:0046872, GO:0005509, GO:0031013, GO:0031014, GO:0042803, GO:0048306, GO:0051015, GO:0006937, GO:0014883, GO:0032972, GO:0043462, GO:0055010, GO:0060048, GO:0005861, GO:1990584
TRINITY_DN85282_c5_g1	-2.04546	1	-3.13812	0.000894847	-5.18358	8.02078e-07	ENSOCUG00000029501	NA	NA	GO:0003676
TRINITY_DN98003_c0_g1	-1.2428	1	-3.94038	9.76527e-07	-5.18318	2.25014e-08	ENSOCUG00000014678	ENSMUSG00000047485	KLHL34	NA
TRINITY_DN73737_c0_g1	-1.09067	1	-4.03827	1.23715e-08	-5.12894	6.37677e-12	ENSOCUG00000013555	ENSMUSG00000022490	NA	GO:0004864, GO:0032515, GO:0007165
TRINITY_DN75421_c0_g1	-1.62401	1	-3.50178	6.63569e-06	-5.12579	5.9407e-10	ENSOCUG00000016643	ENSMUSG00000031312	ITGB1BP2	GO:0005509, GO:0008270, GO:0030018
TRINITY_DN76336_c0_g1	-1.52403	0.868231	-3.58846	8.23081e-17	-5.11249	8.46532e-26	ENSOCUG00000001522	ENSMUSG00000040666	NA	NA
TRINITY_DN81773_c0_g2	-1.80336	1	-3.30655	1.3035e-06	-5.10991	5.22904e-13	ENSOCUG00000009072	ENSMUSG00000021768	DUSP13	GO:0004725, GO:0008138, GO:0016791, GO:0006470, GO:0016311, GO:0035335
TRINITY_DN74363_c0_g2	-1.62557	1	-3.45152	2.32899e-07	-5.07708	8.66528e-12	ENSOCUG00000025973	ENSMUSG00000019848	POPDC3	GO:0016020
TRINITY_DN84690_c0_g4	-1.07975	0.117204	-3.98403	4.72714e-32	-5.06378	1.20662e-47	ENSOCUG00000001757	ENSMUSG00000064179	TNNT3	GO:0006937, GO:0005861, GO:0003779, GO:0005523, GO:0030172, GO:0030899, GO:0031013, GO:0048306, GO:0003009, GO:0006942, GO:0043462
TRINITY_DN61404_c0_g1	-2.16076	1	-2.88243	0.000195237	-5.04319	9.30994e-08	ENSOCUG00000007449	ENSMUSG00000031962	NA	GO:0005509, GO:0016020, GO:0016021, GO:0007155, GO:0007156, GO:0005886
TRINITY_DN70757_c0_g1	-1.60162	1	-3.39302	0.000117251	-4.99465	2.57052e-07	ENSOCUG00000026189	ENSMUSG00000063821	DUPD1	GO:0004725, GO:0008138, GO:0016791, GO:0006470, GO:0016311, GO:0035335, GO:0042803, GO:0032991
TRINITY_DN75833_c0_g1	-2.19954	1	-2.78318	0.000125447	-4.98272	3.54731e-10	ENSOCUG00000016949	ENSMUSG00000055027	SMYD1	GO:0003714, GO:0006338, GO:0007507, GO:0010831, GO:0035914, GO:0045663, GO:0045892, GO:0005634, GO:0005737
TRINITY_DN80389_c0_g1	-1.23638	1	-3.71684	3.01682e-08	-4.95322	3.85007e-12	ENSOCUG00000011879	ENSMUSG00000044938	KLHL31	GO:0016020, GO:0016021
TRINITY_DN71894_c0_g2	0.00873308	1	-4.95713	3.86871e-13	-4.9484	2.24198e-13	ENSOCUG00000017458	ENSMUSG00000026950	NEB	GO:0003779, GO:0030017, GO:0098723, GO:0030018, GO:0043292
TRINITY_DN67673_c0_g1	-0.0168825	1	-4.91488	1.45824e-06	-4.93177	1.0963e-06	ENSOCUG00000005076	ENSMUSG00000044951	MYLK4	GO:0000166, GO:0005524, GO:0004672, GO:0006468, GO:0004674
TRINITY_DN74610_c0_g1	-0.311943	1	-4.53699	1.10041e-08	-4.84893	2.75024e-09	ENSOCUG00000013618	ENSMUSG00000025537	PHKG1	GO:0000166, GO:0005524, GO:0016740, GO:0005516, GO:0016301, GO:0016310, GO:0005978, GO:0004672, GO:0006468, GO:0005975, GO:0004674, GO:0098723, GO:0004689, GO:0005964, GO:0005977, GO:0050321
TRINITY_DN73909_c0_g1	-1.34352	1	-3.44353	4.49646e-10	-4.78705	5.63876e-15	ENSOCUG00000011454	ENSMUSG00000022525	HRASLS	GO:0016020, GO:0016021
TRINITY_DN61132_c0_g1	-2.38779	1	-2.39285	0.00286959	-4.78064	5.85341e-07	ENSMUSG00000021451	ENSMUSG00000021451	Sema4d	GO:0003674, GO:0008150, GO:0005575, GO:0005515, GO:0005615, GO:0045668, GO:0030335, GO:0016020, GO:0016021, GO:0005886, GO:0005515, GO:0042802, GO:0007275, GO:0005886, GO:0005887, GO:0001934, GO:0030154, GO:0000122, GO:0014068, GO:0004872, GO:0043547, GO:0005102, GO:0005102, GO:0007162, GO:0007399, GO:0008360, GO:0008360, GO:0004888, GO:0004888, GO:0001934, GO:0048814, GO:0050772, GO:0050772, GO:…
TRINITY_DN85865_c0_g1	-1.28132	1	-3.45831	4.5479e-07	-4.73963	8.07123e-12	ENSOCUG00000025140	ENSMUSG00000022519	SRL	GO:0005525, GO:0002115, GO:0014873
TRINITY_DN82235_c0_g1	-1.21479	1	-3.48603	1.28956e-06	-4.70082	6.60876e-10	ENSOCUG00000001833	ENSMUSG00000038132	CAP2	GO:0003779, GO:0007010, GO:0042802, GO:0014069
TRINITY_DN70157_c0_g1	-0.05199	1	-4.61852	1.28338e-11	-4.67051	3.03286e-12	ENSOCUG00000003236	ENSMUSG00000025129	PPP1R12B	GO:0007165, GO:0050790, GO:0019208, GO:0019901
TRINITY_DN76006_c0_g1	-0.0914434	1	-4.56336	2.2016e-12	-4.65481	1.27836e-12	ENSOCUG00000007837	ENSMUSG00000027961	LRRC39	NA
TRINITY_DN73703_c0_g1	-1.17192	1	-3.48018	0.000822434	-4.6521	6.8675e-06	ENSOCUG00000022294	ENSMUSG00000028348	CAVIN4	GO:0035023, GO:0010468, GO:0045944, GO:0005737, GO:0005886, GO:0005901, GO:0030018
TRINITY_DN85366_c0_g1	-1.09976	0.397239	-3.49301	1.9747e-16	-4.59277	5.5219e-27	ENSOCUG00000011228	ENSMUSG00000038170	PDE4DIP	GO:0005815
TRINITY_DN80969_c0_g1	-0.959445	1	-3.61631	4.96281e-06	-4.57576	4.83665e-09	ENSOCUG00000010229	ENSMUSG00000055775	MYH8	GO:0000166, GO:0005524, GO:0008017, GO:0051015, GO:0003777, GO:0007018, GO:0003774, GO:0003779, GO:0016459, GO:0000146, GO:0016887, GO:0003009, GO:0030049, GO:0046034, GO:0005737
TRINITY_DN79611_c0_g3	-0.234986	1	-4.30009	3.31656e-20	-4.53508	1.13908e-21	ENSOCUG00000026890	ENSMUSG00000061462	NA	GO:0005524, GO:0004672, GO:0004674, GO:0006468
TRINITY_DN84690_c0_g3	-0.150568	1	-4.37722	3.36566e-19	-4.52779	1.20393e-20	ENSOCUG00000001757	ENSMUSG00000064179	TNNT3	GO:0006937, GO:0005861, GO:0003779, GO:0005523, GO:0030172, GO:0030899, GO:0031013, GO:0048306, GO:0003009, GO:0006942, GO:0043462
TRINITY_DN76501_c0_g3	-0.975891	1	-3.54879	8.52968e-07	-4.52468	2.42274e-10	ENSOCUG00000027853	ENSMUSG00000020475	PGAM2	GO:0008152, GO:0003824, GO:0006096, GO:0016853, GO:0004619, GO:0016868, GO:0004082, GO:0006941, GO:0007219
TRINITY_DN85771_c0_g2	-0.452821	1	-4.01443	9.70345e-20	-4.46725	1.32321e-23	ENSOCUG00000005991	ENSMUSG00000038763	NA	GO:0005524, GO:0004674, GO:0006468
TRINITY_DN66824_c0_g1	-1.13416	1	-3.32503	0.000195237	-4.45919	3.86275e-06	ENSOCUG00000012324	ENSMUSG00000032845	ALPK2	GO:0005524, GO:0004674, GO:0006468
TRINITY_DN85856_c1_g2	-1.13214	1	-3.29461	7.17186e-06	-4.42675	9.87613e-09	ENSOCUG00000011942	ENSMUSG00000068699	FLNC	GO:0051015, GO:0008092, GO:0030506, GO:0048747, GO:0005737, GO:0005829, GO:0005886, GO:0042383
TRINITY_DN78549_c0_g2	-0.010058	1	-4.39999	5.21914e-17	-4.41005	1.40101e-17	ENSOCUG00000025995	ENSMUSG00000021200	ASB2	GO:0035556, GO:0016567, GO:0061630, GO:0000151, GO:0005622, GO:0035556, GO:0016567
TRINITY_DN80381_c0_g2	-0.774046	1	-3.60609	2.44978e-24	-4.38014	1.11064e-32	ENSOCUG00000027592	ENSMUSG00000028273	NA	NA
TRINITY_DN84043_c4_g1	-1.03954	1	-3.32132	1.11335e-16	-4.36085	3.73178e-24	ENSOCUG00000025317	ENSMUSG00000059895	PTP4A3	GO:0004725, GO:0016791, GO:0006470, GO:0016311, GO:0035335, GO:0006355, GO:0043542, GO:1901224, GO:1904951, GO:0005634, GO:0005737
TRINITY_DN83206_c0_g1	-0.971385	1	-3.35566	3.40141e-10	-4.32705	2.49378e-15	ENSOCUG00000012404	ENSMUSG00000031791	TMEM38A	GO:0016020, GO:0016021, GO:0034220, GO:0098655, GO:0005261, GO:0015672
TRINITY_DN71151_c0_g1	-0.425647	1	-3.8442	6.73363e-06	-4.26985	2.14615e-06	ENSOCUG00000001716	ENSMUSG00000025271	PFKFB1	GO:0005524, GO:0008152, GO:0003824, GO:0016311, GO:0003873, GO:0004331, GO:0042802, GO:0006000, GO:0006003, GO:0046835, GO:0043540
TRINITY_DN85928_c0_g2	-0.569255	1	-3.68702	5.59115e-20	-4.25628	9.52391e-25	ENSOCUG00000005991	ENSMUSG00000038763	NA	GO:0005524, GO:0004674, GO:0006468
TRINITY_DN82512_c0_g1	-0.611091	1	-3.62266	9.55766e-36	-4.23375	1.57032e-46	ENSOCUG00000008571	ENSMUSG00000024049	MYOM1	GO:0019900, GO:0042802, GO:0042803, GO:0006936, GO:0010628, GO:0010737, GO:0050714, GO:0030017, GO:0031430
TRINITY_DN84765_c0_g2	-1.57647	1	-2.65197	2.80594e-06	-4.22844	3.38629e-11	ENSOCUG00000006793	ENSMUSG00000033060	LMO7	GO:0046872, GO:0023051, GO:0030155
TRINITY_DN70934_c0_g1	2.65909	1	-6.87933	4.43645e-09	-4.22024	1.47635e-06	ENSOCUG00000009828	ENSMUSG00000032503	ARPP21	GO:0003676, GO:0034605
TRINITY_DN72937_c0_g1	-1.47258	1	-2.73034	1.03756e-05	-4.20292	1.26888e-09	ENSOCUG00000012976	ENSMUSG00000038086	NA	GO:0007525
TRINITY_DN72784_c0_g2	-0.745602	1	-3.44207	5.06972e-07	-4.18767	1.54533e-10	ENSOCUG00000005808	ENSMUSG00000031636	PDLIM3	GO:0046872, GO:0008092, GO:0008307, GO:0007015, GO:0007507, GO:0015629
TRINITY_DN77814_c0_g5	-0.511736	1	-3.67484	3.14238e-09	-4.18658	1.02056e-10	ENSOCUG00000009222	ENSMUSG00000026208	VIM	GO:0005198, GO:0005882, GO:0003725, GO:0005200, GO:0005212, GO:0008022, GO:0019904, GO:0042802, GO:0097110, GO:1990254, GO:0010628, GO:0010977, GO:0014002, GO:0032967, GO:0043488, GO:0045103, GO:0045109, GO:0045727, GO:0060020, GO:0060395, GO:0070307, GO:0071346, GO:0005737, GO:0005777, GO:0005829, GO:0005844, GO:0005856, GO:0005886, GO:0030529, GO:0031252, GO:0042995, GO:0043005, GO:0045335
TRINITY_DN74181_c0_g2	0.0794585	1	-4.26311	2.01105e-10	-4.18365	3.84986e-10	ENSOCUG00000016388	ENSMUSG00000028017	EGF	GO:0005509, GO:0016020, GO:0016021, GO:0005622, GO:0008083, GO:0017147, GO:0060070, GO:0005154, GO:0042813, GO:0000186, GO:0000187, GO:0001525, GO:0002092, GO:0007173, GO:0007262, GO:0008284, GO:0010628, GO:0010800, GO:0018108, GO:0021940, GO:0030335, GO:0035413, GO:0042327, GO:0043388, GO:0043406, GO:0044332, GO:0045741, GO:0045840, GO:0045893, GO:0048754, GO:0050730, GO:0050731, GO:0051048, GO:…
TRINITY_DN66496_c0_g1	-0.0233847	1	-4.12873	2.65635e-05	-4.15211	1.86802e-05	ENSOCUG00000004347	ENSMUSG00000001027	SCN4A	GO:0055085, GO:0016020, GO:0016021, GO:0006814, GO:0005886, GO:0006811, GO:0034220, GO:0005216, GO:0005244, GO:0034765, GO:0005248, GO:0005272, GO:0035725, GO:0001518
TRINITY_DN79150_c7_g1	-1.91076	1	-2.23819	0.0432312	-4.14895	0.000285623	ENSOCUG00000021391	ENSMUSG00000028757	DDOST	GO:0016020, GO:0016021, GO:0016740, GO:0005783, GO:0016757, GO:0006486, GO:0005789, GO:0004579, GO:0006487, GO:0018279, GO:0034097, GO:0042110, GO:0032991, GO:0043231
TRINITY_DN86142_c8_g1	0.0202365	1	-4.15841	0.000979561	-4.13818	0.00105657	ENSOCUG00000011455	ENSMUSG00000035916	PTPRQ	GO:0016020, GO:0016021, GO:0016787, GO:0004721, GO:0004725, GO:0016791, GO:0006470, GO:0016311, GO:0035335, GO:0002244, GO:0042472, GO:0050885, GO:0050910, GO:0060116, GO:0032421
TRINITY_DN84052_c0_g3	-0.704036	1	-3.37161	1.08733e-19	-4.07564	2.36554e-26	ENSOCUG00000012700	ENSMUSG00000020836	CORO6	NA
TRINITY_DN71882_c0_g1	0.00243448	1	-3.99677	3.08532e-07	-3.99434	2.45529e-07	ENSOCUG00000015454	ENSMUSG00000025754	AGBL1	GO:0008270, GO:0006508, GO:0004181
TRINITY_DN69929_c0_g1	1.69289	1	-5.67832	4.26734e-11	-3.98543	1.91308e-08	ENSOCUG00000004347	ENSMUSG00000001027	SCN4A	GO:0055085, GO:0016020, GO:0016021, GO:0006814, GO:0005886, GO:0006811, GO:0034220, GO:0005216, GO:0005244, GO:0034765, GO:0005248, GO:0005272, GO:0035725, GO:0001518
TRINITY_DN79115_c0_g1	-0.60462	1	-3.36581	1.26527e-12	-3.97043	6.79832e-18	ENSOCUG00000006034	ENSMUSG00000023092	NA	GO:0046872
TRINITY_DN77227_c0_g1	-1.07781	1	-2.87742	7.36291e-13	-3.95522	1.20393e-20	ENSOCUG00000013982	ENSMUSG00000011148	ADSS	GO:0000166, GO:0046872, GO:0005737, GO:0005525, GO:0000287, GO:0016874, GO:0006164, GO:0044208, GO:0004019, GO:0006167, GO:0005829, GO:0005886
TRINITY_DN76952_c0_g1	-0.231982	1	-3.67216	1.01384e-07	-3.90414	2.56061e-08	ENSOCUG00000013564	ENSMUSG00000028834	TRIM63	GO:0008270, GO:0046872, GO:0005622, GO:0031432, GO:0005737
TRINITY_DN86101_c0_g1	-0.333391	1	-3.56285	6.91258e-09	-3.89624	1.19922e-10	ENSOCUG00000010198	ENSMUSG00000028464	Tpm2	GO:0005737, GO:0005856, GO:0042803, GO:0003779, GO:0015629, GO:0051015, GO:0042802, GO:0046982
TRINITY_DN75852_c0_g1	-1.08005	1	-2.74079	1.42228e-06	-3.82083	2.90508e-10	ENSOCUG00000026982	ENSMUSG00000031448	NA	NA
TRINITY_DN71163_c0_g1	-0.221964	1	-3.57553	5.43919e-10	-3.79749	4.66433e-11	ENSOCUG00000026221	ENSMUSG00000017817	JPH2	GO:0051209, GO:0001786, GO:0005546, GO:0005547, GO:0010314, GO:0015278, GO:0032266, GO:0070273, GO:0070300, GO:0080025, GO:0007204, GO:0055024, GO:0055074, GO:0060316, GO:0016020, GO:0016529, GO:0030018, GO:0030314
TRINITY_DN75011_c0_g3	-0.934358	1	-2.84499	1.68286e-06	-3.77935	8.97757e-11	ENSOCUG00000010424	ENSMUSG00000031097	TNNI1	GO:0014883, GO:0055010, GO:0005861
TRINITY_DN85709_c0_g1	-0.856831	1	-2.92159	1.00981e-08	-3.77842	2.92566e-13	ENSOCUG00000017131	ENSMUSG00000029683	LMOD2	GO:0005523, GO:0051694, GO:0003779, GO:0003785, GO:0030041, GO:0030838, GO:0045010, GO:0045214, GO:0005884, GO:0030016, GO:0030017, GO:0031430
TRINITY_DN86046_c0_g1	-0.27256	1	-3.46044	7.81795e-23	-3.733	4.50738e-26	ENSOCUG00000024481	ENSMUSG00000079110	CAPN3	GO:0005509, GO:0016787, GO:0005886, GO:0005737, GO:0005622, GO:0005634, GO:0005829, GO:0045893, GO:0008233, GO:0008234, GO:0006508, GO:0006508, GO:0004198, GO:0045892, GO:0032991, GO:0005509, GO:0003824, GO:0043066, GO:0030018, GO:0014850, GO:0050790, GO:0045214, GO:0003824, GO:0008233, GO:0008307, GO:0008307, GO:0031402, GO:0031402, GO:0031432, GO:0031432, GO:0032947, GO:0032947, GO:0055103, GO:…
TRINITY_DN85751_c0_g1	-0.508673	1	-3.21859	0.0215705	-3.72726	0.0165985	ENSOCUG00000011474	ENSMUSG00000052949	RNF157	NA
TRINITY_DN75935_c1_g3	-0.52306	1	-3.16931	3.21373e-07	-3.69237	1.15667e-09	ENSOCUG00000004074	ENSMUSG00000031972	ACTC1	GO:0000166, GO:0005524, GO:0010628, GO:0090131, GO:0005737, GO:0030027, GO:0030175, GO:0044297, GO:0016887, GO:0017022, GO:0030048, GO:0030240, GO:0031032, GO:0033275, GO:0043066, GO:0055003, GO:0055008, GO:0060047, GO:0070252, GO:0005737, GO:0005884, GO:0030017, GO:0031674, GO:0042643
TRINITY_DN79423_c0_g1	-0.851379	1	-2.8267	3.42456e-13	-3.67808	7.36679e-20	ENSOCUG00000024073	ENSMUSG00000039661	DUSP26	GO:0004725, GO:0008138, GO:0016791, GO:0006470, GO:0016311, GO:0035335, GO:0001102, GO:0002039, GO:0004647, GO:0004721, GO:0000122, GO:0044387, GO:0045785, GO:0070373, GO:1902310, GO:0005634, GO:0005737, GO:0005739, GO:0005794
TRINITY_DN79662_c0_g1	-0.291373	1	-3.38311	5.22421e-10	-3.67448	1.3497e-11	ENSMUSG00000028207	ENSMUSG00000028207	Asph	GO:0005515, GO:0016020, GO:0018193, GO:0005737, GO:0016021, GO:0046872, GO:0005886, GO:0016491, GO:0055114, GO:0016021, GO:0045893, GO:0005783, GO:0005789, GO:0016529, GO:0005783, GO:0051213, GO:0060021, GO:0060325, GO:0008285, GO:0030176, GO:0005509, GO:0005515, GO:0032541, GO:0033017, GO:0070588, GO:0090316, GO:0071277, GO:0035108, GO:0045862, GO:0007389, GO:0010524, GO:0097202, GO:0033198, GO:…
TRINITY_DN84846_c3_g1	-0.27571	1	-3.35863	3.44218e-14	-3.63434	1.21988e-16	ENSOCUG00000011942	ENSMUSG00000068699	FLNC	GO:0051015, GO:0008092, GO:0030506, GO:0048747, GO:0005737, GO:0005829, GO:0005886, GO:0042383
TRINITY_DN87451_c1_g1	-0.678459	1	-2.94831	2.39487e-08	-3.62677	1.55569e-12	ENSOCUG00000011459	ENSMUSG00000030592	RYR3	GO:0005509, GO:0055085, GO:0016020, GO:0016021, GO:0005623, GO:0070588, GO:0005216, GO:0006811, GO:0006816, GO:0005219, GO:0005262, GO:0051209, GO:0006874, GO:0015278
TRINITY_DN71746_c0_g3	1.76765	1	-5.35652	6.0368e-06	-3.58887	0.0011639	ENSOCUG00000009863	ENSMUSG00000026778	PRKCQ	GO:0000166, GO:0005524, GO:0046872, GO:0016740, GO:0016301, GO:0016310, GO:0004672, GO:0004674, GO:0006468, GO:0035556, GO:0004697, GO:0006355, GO:0006509, GO:0032212, GO:0032740, GO:0032753, GO:0042102, GO:0045086, GO:0046627, GO:0050870, GO:0051092, GO:0051973, GO:0060326, GO:0070233, GO:0090330, GO:1904355, GO:2000318, GO:2000570, GO:0001772, GO:0005737, GO:0005815, GO:0005886, GO:0016235
TRINITY_DN84655_c0_g2	-0.309903	1	-3.24505	5.22421e-10	-3.55495	3.43091e-12	ENSOCUG00000011942	ENSMUSG00000068699	FLNC	GO:0051015, GO:0008092, GO:0030506, GO:0048747, GO:0005737, GO:0005829, GO:0005886, GO:0042383
TRINITY_DN84053_c0_g1	0.0337308	1	-3.58422	1.55484e-10	-3.55049	2.3658e-11	ENSOCUG00000001833	ENSMUSG00000021373	CAP2	GO:0003779, GO:0007010, GO:0042802, GO:0014069
TRINITY_DN77328_c0_g1	0.285061	1	-3.81624	5.10496e-09	-3.53118	3.17961e-08	ENSOCUG00000007692	ENSMUSG00000017817	JPH1	GO:0016020, GO:0016021, GO:0005886, GO:0005783, GO:0005789, GO:0030314, GO:0016529, GO:0033017, GO:0016020, GO:0016021, GO:0008307, GO:0007517, GO:0005634, GO:0005654, GO:0005783, GO:0005789, GO:0005886, GO:0014701, GO:0016529, GO:0030018, GO:0030314
TRINITY_DN81492_c0_g1	-0.708877	1	-2.818	3.6295e-13	-3.52688	3.98513e-20	ENSOCUG00000009100	ENSMUSG00000067653	ANKRD23	GO:0031432, GO:0005654, GO:0005829, GO:0015629
TRINITY_DN68954_c0_g1	-1.11178	1	-2.39631	0.222005	-3.50809	0.0176528	ENSOCUG00000014417	ENSMUSG00000026207	SPEG	GO:0005524, GO:0016301, GO:0016310, GO:0004672, GO:0004674, GO:0006468
TRINITY_DN79328_c10_g1	0.317625	1	-3.81922	6.60886e-08	-3.5016	2.7965e-07	ENSOCUG00000029374	NA	NA	GO:0046872, GO:0005622, GO:0003676, GO:0006355
TRINITY_DN81305_c1_g1	-0.579278	1	-2.92053	4.18348e-05	-3.49981	1.04744e-06	ENSOCUG00000005860	ENSMUSG00000021815	MSS51	GO:0046872, GO:0035176
TRINITY_DN86142_c8_g2	0.880115	1	-4.37435	0.000123688	-3.49423	0.00137781	ENSOCUG00000029374	NA	NA	GO:0046872, GO:0005622, GO:0003676, GO:0006355
TRINITY_DN75775_c0_g1	-0.314787	1	-3.15086	4.95677e-06	-3.46565	1.21782e-06	ENSOCUG00000011736	ENSMUSG00000027559	CA3	GO:0008270, GO:0046872, GO:0005737, GO:0004089, GO:0006730, GO:0016151, GO:0005829, GO:0008270, GO:0046872, GO:0005737, GO:0004089, GO:0006730
TRINITY_DN71871_c0_g1	-0.449373	1	-2.96686	2.13853e-05	-3.41623	1.86367e-06	ENSOCUG00000023731	ENSMUSG00000006218	NA	NA
TRINITY_DN71805_c0_g1	-0.472355	1	-2.9407	0.00102504	-3.41306	7.60879e-05	ENSOCUG00000006947	NA	PROB1	NA
TRINITY_DN69960_c1_g2	0.93266	1	-4.33882	3.54978e-09	-3.40616	3.2781e-07	ENSOCUG00000010635	NA	PERM1	GO:0014850
TRINITY_DN73533_c1_g1	-0.652947	1	-2.68818	4.99333e-13	-3.34113	8.76607e-19	ENSOCUG00000017368	ENSMUSG00000039824	MYL6B	GO:0005509
TRINITY_DN66758_c0_g1	0.809164	1	-4.13591	0.000594776	-3.32674	0.00385604	ENSOCUG00000008010	NA	NA	GO:0016020, GO:0016021, GO:0005524, GO:0005887, GO:0006811, GO:0005216, GO:0060079, GO:0098794, GO:0001614, GO:0004931, GO:0033198, GO:0098655, GO:0035590
TRINITY_DN77299_c0_g1	0.928065	1	-4.25289	5.35983e-05	-3.32482	0.00395458	ENSOCUG00000008833	ENSMUSG00000024411	AQP4	GO:0055085, GO:0016020, GO:0016021, GO:0015267, GO:0050891, GO:0071346, GO:0005737, GO:0005886, GO:0009897
TRINITY_DN70368_c0_g1	-0.728172	1	-2.57692	0.0151168	-3.30509	0.00117992	ENSOCUG00000014417	ENSMUSG00000026207	SPEG	GO:0005524, GO:0016301, GO:0016310, GO:0004672, GO:0004674, GO:0006468
TRINITY_DN71769_c0_g2	0.0210293	1	-3.30863	9.91879e-06	-3.2876	1.1455e-05	ENSOCUG00000006310	ENSMUSG00000002228	PPM1J	GO:0003824, GO:0006470, GO:0004722
TRINITY_DN84702_c1_g2	-0.846065	1	-2.34948	0.030824	-3.19555	0.00118394	ENSOCUG00000015728	ENSMUSG00000023019	GPD1	GO:0005975, GO:0016616, GO:0051287, GO:0055114, GO:0016491, GO:0042803, GO:0006072, GO:0009331, GO:0004367, GO:0046168, GO:0006094, GO:0006116, GO:0006127, GO:0045821, GO:0071320, GO:0071356, GO:0005739
TRINITY_DN72653_c0_g1	-0.0698519	1	-3.11999	0.000235915	-3.18984	0.000212269	ENSOCUG00000022621	ENSMUSG00000090799	KLHL33	NA
TRINITY_DN77144_c0_g1	-0.848988	1	-2.30983	9.76925e-05	-3.15881	6.48947e-08	ENSOCUG00000000292	ENSMUSG00000021061	SPTB	GO:0005737, GO:0005856, GO:0003779, GO:0005543, GO:0051693, GO:0005200, GO:0007010, GO:0008091
TRINITY_DN86757_c0_g1	-0.526851	1	-2.60775	9.03819e-07	-3.1346	3.36843e-09	ENSOCUG00000000292	ENSMUSG00000021061	SPTB	GO:0005737, GO:0005856, GO:0003779, GO:0005543, GO:0051693, GO:0005200, GO:0007010, GO:0008091
TRINITY_DN71593_c0_g2	-0.336968	1	-2.78582	4.38171e-08	-3.12279	5.82143e-10	ENSOCUG00000017131	ENSMUSG00000029683	LMOD2	GO:0005523, GO:0051694, GO:0003779, GO:0003785, GO:0030041, GO:0030838, GO:0045010, GO:0045214, GO:0005884, GO:0030016, GO:0030017, GO:0031430
TRINITY_DN70852_c0_g1	0.0923161	1	-3.15439	8.55926e-07	-3.06207	2.19838e-06	ENSOCUG00000014205	ENSMUSG00000061603	AKAP6	GO:0008179, GO:0044325, GO:0060306, GO:0071320, GO:1901381, GO:1902261, GO:0005635, GO:0016529, GO:0031965, GO:0034704, GO:0048471
TRINITY_DN73162_c0_g1	0.0360978	1	-3.06952	0.000364614	-3.03342	0.000418816	ENSOCUG00000014417	ENSMUSG00000026207	SPEG	GO:0005524, GO:0016301, GO:0016310, GO:0004672, GO:0004674, GO:0006468
TRINITY_DN82205_c0_g2	-0.0112236	1	-3.00327	3.20475e-08	-3.01449	2.23277e-08	ENSOCUG00000013346	ENSMUSG00000049173	MYOZ3	NA
TRINITY_DN70726_c0_g1	-0.319796	1	-2.62822	0.00561626	-2.94802	0.00179418	ENSOCUG00000014417	ENSMUSG00000026207	SPEG	GO:0005524, GO:0016301, GO:0016310, GO:0004672, GO:0004674, GO:0006468
TRINITY_DN77148_c0_g2	-0.896434	1	-2.01213	0.00147573	-2.90856	1.96642e-06	ENSOCUG00000016259	ENSMUSG00000046818	DDIT4L	GO:0005737, GO:0009968
TRINITY_DN68503_c0_g1	-0.619834	1	-2.28187	0.0575472	-2.9017	0.00857077	ENSOCUG00000017754	ENSMUSG00000031382	ASB11	GO:0016020, GO:0016021, GO:0005622, GO:0035556, GO:0016567
TRINITY_DN82700_c0_g1	-0.407487	1	-2.49152	0.00525474	-2.89901	0.000520397	ENSOCUG00000003773	ENSMUSG00000024302	DTNA	GO:0008270, GO:0046872, GO:0005737, GO:0032991
TRINITY_DN77254_c0_g1	-0.552504	1	-2.33474	5.31694e-09	-2.88725	4.50222e-13	ENSOCUG00000015301	ENSMUSG00000019194	SCN1B	GO:0016020, GO:0016021, GO:0006814, GO:0001518, GO:0017080, GO:0005248, GO:0019871, GO:0086006, GO:0086062, GO:0007411, GO:0010765, GO:0010976, GO:0019227, GO:0021966, GO:0035725, GO:0040011, GO:0051899, GO:0060048, GO:0060307, GO:0060371, GO:0061337, GO:0086002, GO:0086012, GO:0086047, GO:0086091, GO:2000649, GO:0014704, GO:0030315, GO:0033268, GO:0034706
TRINITY_DN82399_c0_g1	-0.023523	1	-2.85251	7.32394e-08	-2.87604	6.03382e-08	ENSOCUG00000013831	ENSMUSG00000028328	TMOD1	GO:0005523, GO:0051015, GO:0051694, GO:0003779, GO:0006936, GO:0008344, GO:0030239, GO:0070307, GO:0005865, GO:0005884, GO:0008180, GO:0016020, GO:0030016, GO:0030017, GO:0030017, GO:0030863, GO:0098723
TRINITY_DN74389_c0_g1	-0.044686	1	-2.80517	1.29666e-07	-2.84986	1.10231e-07	ENSOCUG00000002752	ENSMUSG00000044080	S100A1	GO:0005509, GO:0046872, GO:0042802, GO:0042803, GO:0044548, GO:0051117, GO:0008016, GO:0051000, GO:1903672, GO:0005634, GO:0016529
TRINITY_DN72626_c0_g1	-0.368917	1	-2.44829	8.73869e-09	-2.8172	5.66641e-12	ENSOCUG00000012972	ENSMUSG00000032060	CRYAB	GO:0005212, GO:0001540, GO:0042802, GO:0042803, GO:0044877, GO:0051082, GO:0001666, GO:0002088, GO:0007021, GO:0007517, GO:0010629, GO:0010941, GO:0032387, GO:0032463, GO:0042542, GO:0043010, GO:0043066, GO:0043154, GO:0050821, GO:0051260, GO:0060561, GO:0071480, GO:1905907, GO:0005634, GO:0005737, GO:0005739, GO:0005829, GO:0005886, GO:0030018, GO:0043209, GO:0043292
TRINITY_DN83555_c7_g1	-0.458443	1	-2.34153	1.42173e-08	-2.79997	1.18244e-11	ENSOCUG00000009939	ENSMUSG00000020067	MYPN	GO:0008092, GO:0017124, GO:0051371, GO:0045214, GO:0030018, GO:0031674
TRINITY_DN77828_c0_g4	-0.249209	1	-2.53984	4.11972e-09	-2.78905	2.31473e-11	ENSOCUG00000024272	ENSMUSG00000039103	NEXN	GO:0008307, GO:0051015, GO:0030334, GO:0051493
TRINITY_DN70279_c0_g1	-0.42816	1	-2.3347	0.00400264	-2.76286	0.000482006	ENSOCUG00000013760	ENSMUSG00000006435	NEURL1	GO:0006417, GO:0004842, GO:0045183, GO:0061630, GO:0006513, GO:0007288, GO:0007595, GO:0008285, GO:0030317, GO:0043065, GO:0045741, GO:0045746, GO:0048170, GO:0051491, GO:0060999, GO:0071230, GO:0090129, GO:0005737, GO:0005886, GO:0014069, GO:0043197, GO:0043204, GO:0097440
TRINITY_DN83992_c0_g1	-0.539523	1	-2.21597	1.61618e-08	-2.75549	1.23859e-12	ENSOCUG00000006043	ENSMUSG00000056900	USP13	GO:0008270, GO:0046872, GO:0016787, GO:0006511, GO:0008233, GO:0008234, GO:0036459, GO:0006508, GO:0016579, GO:0004843, GO:0008270, GO:0046872, GO:0016787, GO:0006511, GO:0008233, GO:0008234, GO:0036459, GO:0006508, GO:0016579, GO:0004843, GO:0004197, GO:0031625, GO:0043130, GO:0044389, GO:0051087, GO:0070628, GO:1904288, GO:1904454, GO:0006355, GO:0008283, GO:0010506, GO:0035523, GO:0044313, GO:…
TRINITY_DN60951_c0_g1	0.628598	1	-3.37041	0.0188446	-2.74181	0.091572	ENSOCUG00000022509	ENSMUSG00000045103	NA	GO:0003779, GO:0002162
TRINITY_DN86795_c1_g2	0.214916	1	-2.94715	1.24838e-06	-2.73223	5.68168e-06	ENSOCUG00000000880	ENSMUSG00000068699	NA	GO:0051015, GO:0003779
TRINITY_DN78879_c0_g1	0.0150014	1	-2.72481	0.00544414	-2.70981	0.00305609	ENSOCUG00000013841	ENSMUSG00000035495	TSTD2	NA
TRINITY_DN72697_c0_g1	0.0673736	1	-2.77578	7.32394e-08	-2.70841	1.5511e-07	ENSOCUG00000017722	ENSMUSG00000000253	GMPR	GO:0046872, GO:0003824, GO:0055114, GO:0016491, GO:0003920, GO:0006144, GO:0006163, GO:0009117, GO:1902560
TRINITY_DN83663_c0_g1	-0.22758	1	-2.47582	1.90759e-06	-2.7034	9.98734e-08	ENSOCUG00000021115	ENSMUSG00000027499	PKIA	GO:0004862, GO:0006469, GO:0071901
TRINITY_DN78477_c0_g2	-0.201998	1	-2.49544	3.84616e-08	-2.69743	2.73736e-09	ENSOCUG00000005294	ENSMUSG00000028278	RRAGD	GO:0005525, GO:0003924, GO:0019003, GO:0046982, GO:0051020, GO:0071233, GO:1904263, GO:1990253, GO:0005634, GO:0005654, GO:0005737, GO:0005764, GO:0005813
TRINITY_DN68579_c0_g1	0.0361049	1	-2.71887	0.00118519	-2.68277	0.00132273	ENSOCUG00000012196	ENSMUSG00000042828	NA	GO:0008270, GO:0046872, GO:0005622, GO:0070201, GO:0016235
TRINITY_DN76738_c0_g1	-0.260487	1	-2.42211	0.000849949	-2.6826	0.000127142	ENSOCUG00000000585	ENSMUSG00000031880	RRAD	GO:0000166, GO:0016020, GO:0007165, GO:0003924, GO:0005525, GO:1901841, GO:1901842
TRINITY_DN78517_c0_g1	-0.286528	1	-2.38749	1.3814e-05	-2.67402	2.51189e-07	ENSOCUG00000014777	ENSMUSG00000028927	PADI2	GO:0005509, GO:0005737, GO:0004668, GO:0018101, GO:0016990, GO:0030331, GO:0001953, GO:0010848, GO:0018101, GO:0030520, GO:0036413, GO:0048096, GO:0070100, GO:1901624, GO:1990830, GO:2001045, GO:0035327
TRINITY_DN68108_c0_g1	-0.59952	1	-2.03079	0.0261999	-2.63031	0.00254324	ENSOCUG00000023731	ENSMUSG00000006218	NA	NA
TRINITY_DN69876_c0_g2	-0.637557	1	-1.98291	0.00559714	-2.62047	0.000169737	ENSOCUG00000016105	ENSMUSG00000057606	COLQ	GO:0008582, GO:0071340, GO:0090150, GO:0005886, GO:0030054, GO:0031594
TRINITY_DN77098_c0_g1	-0.411072	1	-2.16395	0.000105556	-2.57503	2.81026e-06	ENSOCUG00000016388	ENSMUSG00000028017	EGF	GO:0005509, GO:0016020, GO:0016021, GO:0005622, GO:0008083, GO:0017147, GO:0060070, GO:0005154, GO:0042813, GO:0000186, GO:0000187, GO:0001525, GO:0002092, GO:0007173, GO:0007262, GO:0008284, GO:0010628, GO:0010800, GO:0018108, GO:0021940, GO:0030335, GO:0035413, GO:0042327, GO:0043388, GO:0043406, GO:0044332, GO:0045741, GO:0045840, GO:0045893, GO:0048754, GO:0050730, GO:0050731, GO:0051048, GO:…
TRINITY_DN32307_c0_g1	0.570457	1	-3.08949	0.000168375	-2.51903	0.00184675	ENSOCUG00000023095	ENSMUSG00000033439	TRMT13	GO:0008168, GO:0032259, GO:0008033
TRINITY_DN82098_c0_g1	0.0246852	1	-2.52758	3.80001e-10	-2.50289	1.50166e-10	ENSOCUG00000009939	ENSMUSG00000020067	MYPN	GO:0008092, GO:0017124, GO:0051371, GO:0045214, GO:0030018, GO:0031674
TRINITY_DN72134_c0_g1	-0.35393	1	-2.13352	0.0133847	-2.48745	0.00221443	ENSOCUG00000012685	ENSMUSG00000028023	PITX2	GO:0007275, GO:0005634, GO:0006355, GO:0003677, GO:0043565, GO:0003700, GO:0006366, GO:0000976, GO:0000981, GO:0001102, GO:0001105, GO:0003682, GO:0008134, GO:0031490, GO:0001569, GO:0001570, GO:0001701, GO:0001764, GO:0002074, GO:0003171, GO:0003253, GO:0003350, GO:0006357, GO:0007368, GO:0007507, GO:0007519, GO:0007520, GO:0009653, GO:0009887, GO:0016055, GO:0021763, GO:0021855, GO:0021983, GO:…
TRINITY_DN86351_c0_g1	-0.134825	1	-2.3442	3.09332e-06	-2.47903	5.90955e-07	ENSOCUG00000003341	ENSMUSG00000030554	NA	GO:0005198, GO:0005200, GO:0005882, GO:0008307, GO:0045104
TRINITY_DN82622_c3_g1	0.97343	0.785488	-3.44357	1.43275e-26	-2.47014	5.26892e-17	ENSOCUG00000013865	ENSMUSG00000038583	PLN	GO:0016020, GO:0016021, GO:0005783, GO:0005739, GO:0005789, GO:0006816, GO:0031966, GO:0042030, GO:0005246, GO:0002026, GO:0006874, GO:0007219, GO:0008016, GO:0010459, GO:0010880, GO:0010881, GO:0032780, GO:0045822, GO:0048738, GO:0051924, GO:0051926, GO:0060314, GO:0086004, GO:0086023, GO:0086092, GO:0090279, GO:1901020, GO:1901077, GO:1901877, GO:1901894, GO:1901895, GO:0016529, GO:0033017, GO:…
TRINITY_DN71279_c0_g1	-0.946258	1	-1.52146	0.0671605	-2.46772	0.000499022	ENSOCUG00000001454	ENSMUSG00000004891	NES	GO:0005198, GO:0005882, GO:0019215, GO:0000086, GO:0032091, GO:0043086, GO:0072089, GO:0005737, GO:0045111
TRINITY_DN59671_c1_g1	-1.90197	1	-0.554555	0.999913	-2.45653	0.0382391	ENSOCUG00000029096	ENSMUSG00000064351	COX1	GO:0016020, GO:0016021, GO:0046872, GO:0005506, GO:0020037, GO:0055114, GO:0005739, GO:0016491, GO:0004129, GO:0022900, GO:1902600, GO:0005743, GO:0009055, GO:0070469, GO:0004129, GO:0006119, GO:0009060, GO:0005750, GO:0005751, GO:0045277, GO:0045277
TRINITY_DN81395_c0_g1	-0.743815	1	-1.70092	0.0191879	-2.44473	7.23541e-05	ENSOCUG00000010453	ENSMUSG00000032355	MLIP	NA
TRINITY_DN80716_c2_g2	0.322374	1	-2.7639	0.00277425	-2.44153	0.00881181	ENSOCUG00000002874	ENSMUSG00000023972	PTK7	GO:0016020, GO:0016021, GO:0005524, GO:0005887, GO:0004672, GO:0006468, GO:0016055, GO:0001736, GO:1904929, GO:0060026, GO:0060071, GO:0016020, GO:0016021, GO:0005524, GO:0005887, GO:0004672, GO:0006468, GO:0016055, GO:0001736, GO:1904929, GO:0060026, GO:0001843, GO:0003281, GO:0003401, GO:0007507, GO:0010976, GO:0016477, GO:0031532, GO:0042060, GO:0045198, GO:0060070, GO:0060484, GO:0060976, GO:…
TRINITY_DN82985_c0_g1	-0.306402	1	-2.12734	1.58976e-05	-2.43374	5.58136e-07	ENSOCUG00000008557	ENSMUSG00000021536	ADCY2	GO:0016020, GO:0016021, GO:0000166, GO:0005524, GO:0046872, GO:0035556, GO:0005886, GO:0016829, GO:0016849, GO:0009190, GO:0004016, GO:0006171, GO:0005737
TRINITY_DN79469_c8_g5	-1.61404	1	-0.799099	0.934829	-2.41314	0.0209736	ENSOCUG00000011901	ENSMUSG00000058665	EN1	GO:0005634, GO:0006355, GO:0003677, GO:0043565, GO:0007275, GO:0000978, GO:0001078, GO:0000122, GO:0008344, GO:0009953, GO:0009954, GO:0010468, GO:0021549, GO:0030182, GO:0030326, GO:0030901, GO:0030902, GO:0030917, GO:0035115, GO:0035176, GO:0035264, GO:0042756, GO:0043473, GO:0043524, GO:0045944, GO:0048666, GO:0060173, GO:0061743, GO:1901215, GO:1990403
TRINITY_DN75566_c1_g2	-0.84152	1	-1.55696	0.0553495	-2.39848	0.000877272	ENSOCUG00000029125	ENSMUSG00000087166	NA	NA
TRINITY_DN78011_c1_g2	-1.57816	1	-0.803946	0.965588	-2.3821	0.0485394	ENSOCUG00000007108	ENSMUSG00000034040	GALNT17	GO:0016020, GO:0016021, GO:0016740, GO:0016757, GO:0030246, GO:0006486, GO:0000139, GO:0005794
TRINITY_DN85518_c0_g3	-0.402055	1	-1.9239	0.000399906	-2.32596	9.7234e-06	ENSMUSG00000061315	ENSMUSG00000061315	Naca	GO:0005854, GO:0003677, GO:0005634, GO:0005634, GO:0005737, GO:0015031, GO:0005737, GO:0006351, GO:0003713, GO:0043403, GO:0017025, GO:0061384, GO:2000138, GO:0051451, GO:0003231, GO:0010664, GO:0048633, GO:0048742, GO:1901227, GO:1901228, GO:0005854, GO:0003677, GO:0005634, GO:0005634, GO:0005737, GO:0005737, GO:0006355, GO:0006351, GO:0003713, GO:0017025, GO:0051451
TRINITY_DN81612_c7_g2	-0.159629	1	-2.12386	0.00588585	-2.28349	0.007337	ENSMUSG00000066990	ENSMUSG00000066990	Gm10192	NA
TRINITY_DN76591_c5_g1	0.387665	1	-2.65136	6.88025e-06	-2.26369	0.000116195	ENSOCUG00000004821	ENSMUSG00000053192	MLLT11	GO:0043065, GO:0043065, GO:0045893, GO:0045893, GO:0051901, GO:0051901, GO:0090200, GO:0090200, GO:0097190, GO:0097191, GO:0097191, GO:0097193, GO:0097193, GO:0005622, GO:0005622, GO:0005654, GO:0005737, GO:0005829
TRINITY_DN76248_c0_g1	0.259459	1	-2.52096	0.0494362	-2.2615	0.095233	ENSOCUG00000008892	ENSMUSG00000002104	RAPSN	GO:0007268, GO:0045202, GO:0033130, GO:0043495, GO:0007271, GO:0043525, GO:0005794, GO:0005813, GO:0005829, GO:0005886, GO:0016020, GO:0031594, GO:0099634
TRINITY_DN75272_c0_g1	0.0431887	1	-2.30203	6.18418e-05	-2.25884	8.73617e-05	ENSOCUG00000016388	ENSMUSG00000028017	EGF	GO:0005509, GO:0016020, GO:0016021, GO:0005622, GO:0008083, GO:0017147, GO:0060070, GO:0005154, GO:0042813, GO:0000186, GO:0000187, GO:0001525, GO:0002092, GO:0007173, GO:0007262, GO:0008284, GO:0010628, GO:0010800, GO:0018108, GO:0021940, GO:0030335, GO:0035413, GO:0042327, GO:0043388, GO:0043406, GO:0044332, GO:0045741, GO:0045840, GO:0045893, GO:0048754, GO:0050730, GO:0050731, GO:0051048, GO:…
TRINITY_DN79924_c2_g1	-0.308056	1	-1.94259	4.28468e-11	-2.25064	1.38333e-14	ENSOCUG00000009383	ENSMUSG00000062929	CFL2	GO:0005622, GO:0003779, GO:0030042, GO:0015629, GO:0051015, GO:0007015, GO:0007519, GO:0030043, GO:0030836, GO:0045214, GO:0046716, GO:0030018, GO:0031674
TRINITY_DN73302_c0_g1	0.248005	1	-2.4462	0.000320385	-2.1982	0.00101436	ENSOCUG00000008553	ENSMUSG00000039126	PRUNE2	GO:0005737, GO:0016462
TRINITY_DN82076_c1_g1	-0.136008	1	-2.05645	8.41778e-08	-2.19246	9.63368e-09	ENSOCUG00000012081	ENSMUSG00000020882	CACNB1	GO:0005245, GO:0070588, GO:0005891, GO:1902514, GO:1904646
TRINITY_DN59463_c0_g1	-0.256272	1	-1.77004	0.0634494	-2.02631	0.0198917	ENSOCUG00000014205	ENSMUSG00000061603	AKAP6	GO:0008179, GO:0044325, GO:0060306, GO:0071320, GO:1901381, GO:1902261, GO:0005635, GO:0016529, GO:0031965, GO:0034704, GO:0048471
TRINITY_DN56530_c0_g1	0.266817	1	-2.23233	0.00105825	-1.96551	0.00532036	ENSOCUG00000014988	ENSMUSG00000026043	COL3A1	GO:0005201, GO:0002020, GO:0005178, GO:0046332, GO:0048407, GO:0001568, GO:0007160, GO:0007179, GO:0007229, GO:0007507, GO:0009314, GO:0018149, GO:0021987, GO:0030199, GO:0034097, GO:0035025, GO:0042060, GO:0043588, GO:0048565, GO:0050777, GO:0060414, GO:0071230, GO:0097435, GO:2001223, GO:0005576, GO:0005578, GO:0005581, GO:0005586, GO:0005615, GO:0031012
TRINITY_DN74758_c0_g1	-0.0823107	1	-1.86621	0.000601413	-1.94852	0.000281099	ENSOCUG00000004574	ENSMUSG00000040740	PLEKHM2	GO:0016020, GO:0016021, GO:0019894, GO:0007030, GO:0032418, GO:0032880, GO:1903527, GO:0010008
TRINITY_DN73709_c0_g1	-0.589621	1	-1.35567	0.278274	-1.94529	0.0370519	ENSOCUG00000014417	ENSMUSG00000026207	SPEG	GO:0005524, GO:0016301, GO:0016310, GO:0004672, GO:0004674, GO:0006468
TRINITY_DN81437_c3_g1	-0.204889	1	-1.73768	2.08791e-07	-1.94256	2.7416e-09	ENSOCUG00000017445	ENSMUSG00000033065	PFKM	GO:0000166, GO:0005524, GO:0046872, GO:0005737, GO:0016740, GO:0016301, GO:0016310, GO:0008152, GO:0006096, GO:0046835, GO:0003824, GO:0003872, GO:0006002, GO:0008022, GO:0008443, GO:0019900, GO:0042802, GO:0042803, GO:0070061, GO:0005980, GO:0032024, GO:0042593, GO:0045944, GO:0046716, GO:0051259, GO:0061615, GO:0061621, GO:0093001, GO:0005634, GO:0005829, GO:0005945, GO:0016324, GO:0097228
TRINITY_DN77225_c5_g2	0.390508	1	-2.28097	0.0330011	-1.89046	0.165125	ENSOCUG00000029631	NA	NA	NA
TRINITY_DN74691_c0_g1	-0.758885	1	-1.11495	0.0731277	-1.87384	0.000165841	ENSOCUG00000011364	ENSMUSG00000026223	ITM2C	GO:0016020, GO:0016021, GO:0001540, GO:0005524, GO:0010977, GO:0030182, GO:2001238, GO:0005764, GO:0005794, GO:0005886, GO:0048471
TRINITY_DN59434_c0_g1	2.63178	0.815818	-4.48949	0.000164983	-1.85772	0.290691	ENSOCUG00000006582	ENSMUSG00000058908	PLA2G2A	GO:0005509, GO:0016787, GO:0005576, GO:0006644, GO:0006629, GO:0016042, GO:0004623, GO:0102567, GO:0102568, GO:0050482, GO:0005543, GO:0046473, GO:0070374, GO:0005615, GO:0005783, GO:0005509, GO:0016787, GO:0005576, GO:0006644, GO:0006629, GO:0016042, GO:0004623, GO:0102567, GO:0102568, GO:0050482
TRINITY_DN79943_c1_g1	-0.602789	1	-1.23788	0.0871576	-1.84067	0.001179	ENSMUSG00000000631	ENSMUSG00000000631	Myo18a	GO:0005524, GO:0005515, GO:0051015, GO:0003774, GO:0016459, GO:0005794, GO:0007018, GO:0005737, GO:0000166, GO:0005524, GO:0005856, GO:0008017, GO:0071346, GO:0000139, GO:0005524, GO:0016477, GO:0007030, GO:0043066, GO:0005802, GO:0016477, GO:0051015, GO:0005802, GO:0045335, GO:0050714, GO:0007030, GO:0005856, GO:0043030, GO:0005903, GO:0043531, GO:0090161, GO:0031032, GO:0050714, GO:0043030, GO:…
TRINITY_DN75051_c3_g2	-0.940723	1	-0.880148	0.577111	-1.82087	0.00891689	ENSOCUG00000012050	ENSMUSG00000020458	RTN4	GO:0016020, GO:0016021, GO:0005783, GO:0005789, GO:0031625, GO:0045296, GO:0001525, GO:0007399, GO:0007413, GO:0010634, GO:0021801, GO:0030308, GO:0030517, GO:0033601, GO:0048694, GO:0050821, GO:0051292, GO:0051897, GO:0051960, GO:0060317, GO:0071786, GO:0071787, GO:1903860, GO:1905552, GO:1905580, GO:1905943, GO:1990809, GO:2000172, GO:0005622, GO:0005635, GO:0014069, GO:0030176, GO:0030424, GO:…
TRINITY_DN76149_c9_g1	-0.307312	1	-1.48338	0.0151168	-1.79069	0.00117957	ENSOCUG00000026676	NA	NA	NA
TRINITY_DN75230_c0_g1	-1.47229	0.126202	-0.312144	0.999913	-1.78443	0.00136315	ENSOCUG00000001298	ENSMUSG00000031535	DKK4	GO:0005576, GO:0007275, GO:0016055, GO:0030178, GO:0061170
TRINITY_DN84194_c6_g1	0.0698145	1	-1.82503	0.0421826	-1.75522	0.0736248	ENSMUSG00000024302	ENSMUSG00000024302	Dtna	GO:0008270, GO:0046872, GO:0005737, GO:0030165, GO:0030424, GO:0031234, GO:0032991, GO:0042383, GO:0042995, GO:0008270, GO:0046872, GO:0005737, GO:0008270, GO:0046872, GO:0005737, GO:0008270, GO:0016020, GO:0046872, GO:0005886, GO:0005737, GO:0030054, GO:0045202, GO:0042383, GO:0005515, GO:0045202, GO:0016014, GO:0016020, GO:0016021
TRINITY_DN85033_c0_g1	-0.258779	1	-1.49441	1.26313e-05	-1.75319	1.38015e-07	ENSOCUG00000010594	ENSMUSG00000027861	CASQ2	GO:0005509, GO:0048306, GO:0002027, GO:0010649, GO:0010880, GO:0010881, GO:0043267, GO:0045214, GO:0051208, GO:0051258, GO:0060048, GO:0060306, GO:0060315, GO:0071313, GO:1901017, GO:0005622, GO:0005737, GO:0030018, GO:0030314, GO:0033018
TRINITY_DN76418_c0_g1	1.20435	1	-2.95681	8.27083e-05	-1.75246	0.0628091	ENSOCUG00000015882	ENSMUSG00000002808	EPDR1	GO:0005509, GO:0005576, GO:0007160, GO:0005615, GO:0005764
TRINITY_DN77163_c0_g1	0.207423	1	-1.95955	0.0047918	-1.75213	0.0165985	ENSOCUG00000000943	ENSMUSG00000001333	SYNC	GO:0005198, GO:0005882, GO:0045103, GO:0005737, GO:0005829, GO:0030018, GO:0031594, GO:0042383
TRINITY_DN77302_c9_g6	-0.296675	1	-1.44195	0.00402211	-1.73862	0.000226809	ENSOCUG00000021380	ENSMUSG00000046345	SMCO1	NA
TRINITY_DN86444_c1_g2	-0.106869	1	-1.63092	9.72696e-12	-1.73779	2.01448e-13	ENSOCUG00000017368	ENSMUSG00000039824	MYL6B	GO:0005509
TRINITY_DN80636_c3_g3	0.712609	1	-2.44254	3.09116e-05	-1.72993	0.0142839	ENSOCUG00000003788	ENSMUSG00000035296	SGCG	GO:0016020, GO:0016021, GO:0016012, GO:0005654
TRINITY_DN82902_c0_g1	-0.886689	1	-0.823941	0.593171	-1.71063	0.00733008	ENSOCUG00000029580	ENSMUSG00000038253	HOXA5	GO:0007275, GO:0005634, GO:0006355, GO:0003677, GO:0043565, GO:0003700, GO:0006366, GO:0000978, GO:0001077, GO:0001501, GO:0002009, GO:0003016, GO:0007389, GO:0007585, GO:0009952, GO:0010870, GO:0016477, GO:0016525, GO:0030324, GO:0030878, GO:0033599, GO:0035264, GO:0043065, GO:0045639, GO:0045647, GO:0045944, GO:0048286, GO:0048704, GO:0048706, GO:0060435, GO:0060439, GO:0060441, GO:0060480, GO:…
TRINITY_DN72097_c0_g1	0.0336289	1	-1.7178	1.93077e-09	-1.68417	3.07213e-09	ENSOCUG00000017305	ENSMUSG00000026489	COQ8A	GO:0005739, GO:0006744, GO:0016301, GO:0043531, GO:0016310
TRINITY_DN87057_c0_g2	0.0923212	1	-1.77385	1.1124e-06	-1.68153	3.13354e-06	ENSOCUG00000008953	ENSMUSG00000050315	SYNPO2	GO:0031005, GO:0051393, GO:0001725, GO:0005829, GO:0005925, GO:0015629, GO:0030018, GO:0043231
TRINITY_DN26800_c0_g1	1.22896	1	-2.90894	0.0099354	-1.67998	0.219496	ENSOCUG00000003179	ENSMUSG00000063410	STK24	GO:0005524, GO:0004672, GO:0006468, GO:0004674, GO:0045296, GO:0008631, GO:0009267, GO:0030336, GO:0042542, GO:0046777, GO:0048679, GO:0097194, GO:0005634, GO:0005730, GO:0005737, GO:0005829
TRINITY_DN81153_c0_g1	-0.104896	1	-1.56107	0.000327612	-1.66597	8.87037e-05	ENSOCUG00000008553	ENSMUSG00000039126	PRUNE2	GO:0005737, GO:0016462
TRINITY_DN83218_c3_g3	0.274064	1	-1.91241	0.00614287	-1.63835	0.0248418	ENSOCUG00000015993	ENSMUSG00000056214	PARD6B	GO:0007163, GO:0007043, GO:0065003, GO:0005634, GO:0005829, GO:0005886, GO:0005923, GO:0005938, GO:0016324, GO:0045177
TRINITY_DN82383_c0_g1	0.0475621	1	-1.65717	6.66016e-07	-1.60961	1.44817e-06	ENSOCUG00000000324	ENSMUSG00000025429	PSTPIP2	GO:0003779, GO:0016477, GO:0007010, GO:0005829, GO:0005856, GO:0016020
TRINITY_DN66471_c0_g1	0.693886	1	-2.29646	4.54467e-05	-1.60257	0.0203064	ENSOCUG00000013629	ENSMUSG00000001506	COL2A1	GO:0005201, GO:0042289, GO:0042802, GO:0048407, GO:0001501, GO:0001502, GO:0001503, GO:0001894, GO:0001958, GO:0002062, GO:0003007, GO:0006029, GO:0007417, GO:0007601, GO:0007605, GO:0010468, GO:0030199, GO:0030903, GO:0035108, GO:0042472, GO:0048705, GO:0048839, GO:0051216, GO:0060021, GO:0060174, GO:0060272, GO:0060348, GO:0060351, GO:0071599, GO:0071773, GO:0097065, GO:2001240, GO:0005576, GO:…
TRINITY_DN86477_c1_g1	-0.279933	1	-1.2845	0.0461179	-1.56444	0.00470624	ENSOCUG00000007763	ENSMUSG00000040118	CACNA2D1	GO:0070588, GO:0005245, GO:0086057, GO:0006816, GO:0051924, GO:0060307, GO:0086002, GO:0086048, GO:0086091, GO:1902514, GO:1904646, GO:0005891, GO:0016529, GO:0030315, GO:1990454
TRINITY_DN85464_c0_g1	0.0357551	1	-1.59657	2.74937e-08	-1.56082	5.26364e-08	ENSOCUG00000015864	ENSMUSG00000029095	ABLIM1	GO:0046872, GO:0030032, GO:0060271, GO:0001725, GO:0030027
TRINITY_DN76262_c0_g1	0.262426	1	-1.81147	0.0178671	-1.54905	0.0813313	ENSOCUG00000015051	ENSMUSG00000067279	PPP1R3C	GO:0019888, GO:0043666, GO:0019903, GO:0005977, GO:0005978
TRINITY_DN80085_c0_g2	0.316065	1	-1.8579	0.00171452	-1.54184	0.0205598	ENSOCUG00000026736	ENSMUSG00000001508	SGCA	GO:0005509, GO:0016020, GO:0016021, GO:0016012, GO:0005911, GO:0016011, GO:0042383, GO:0045121
TRINITY_DN77903_c0_g1	0.777295	1	-2.30315	0.0187301	-1.52585	0.283436	ENSOCUG00000001090	ENSMUSG00000070323	MMP27	GO:0008270, GO:0046872, GO:0016787, GO:0008233, GO:0006508, GO:0004222, GO:0008237, GO:0031012, GO:0042406
TRINITY_DN86286_c0_g1	0.074742	1	-1.59284	4.12089e-06	-1.51809	1.32143e-05	ENSOCUG00000010895	ENSMUSG00000024236	SVIL	GO:0051015, GO:0003779, GO:0007010, GO:0007519, GO:0005634, GO:0005737, GO:0005829, GO:0005886, GO:0015629, GO:0043034
TRINITY_DN79548_c0_g6	-0.318883	1	-1.16764	0.11433	-1.48652	0.0112068	ENSOCUG00000029354	ENSMUSG00000005583	MEF2C	GO:0005634, GO:0003677, GO:0006351, GO:0006355, GO:0046983, GO:0006366, GO:0098794, GO:0045944, GO:0000977, GO:0000978, GO:0000980, GO:0000981, GO:0000983, GO:0000987, GO:0001046, GO:0001077, GO:0001205, GO:0003680, GO:0003682, GO:0003700, GO:0003705, GO:0033613, GO:0042826, GO:0043565, GO:0044212, GO:0046982, GO:0071837, GO:0000122, GO:0000165, GO:0001568, GO:0001649, GO:0001764, GO:0001782, GO:…
TRINITY_DN74646_c0_g2	0.925009	1	-2.41113	0.0211349	-1.48612	0.34856	ENSOCUG00000003372	ENSMUSG00000034842	ART3	GO:0016740, GO:0016757, GO:0003956, GO:0006471
TRINITY_DN73866_c0_g1	0.370085	1	-1.8553	0.00158478	-1.48522	0.022301	ENSOCUG00000027310	ENSMUSG00000025161	SLC16A3	GO:0055085, GO:0016020, GO:0016021, GO:0005887, GO:0008028, GO:0015718, GO:0015129, GO:0035873, GO:0005886, GO:0031965
TRINITY_DN85068_c9_g1	0.989982	1	-2.46753	0.00855526	-1.47755	0.216831	ENSOCUG00000029374	NA	NA	GO:0046872, GO:0005622, GO:0003676, GO:0006355
TRINITY_DN77591_c3_g2	-0.62995	1	-0.831846	0.577111	-1.4618	0.0382391	ENSOCUG00000014895	ENSMUSG00000026434	NUCKS1	GO:0006366, GO:0001077, GO:0003682, GO:0003690, GO:0008134, GO:0000724, GO:0001678, GO:0006275, GO:0006325, GO:0019046, GO:0031297, GO:0036297, GO:0042593, GO:0043923, GO:0044829, GO:0045944, GO:0046626, GO:0046628, GO:0060382, GO:0071481, GO:1990968, GO:1990969, GO:0000785, GO:0000790, GO:0005634, GO:0005730, GO:0005737
TRINITY_DN51901_c0_g1	0.34423	1	-1.80441	0.00253512	-1.46018	0.0326392	ENSOCUG00000000249	ENSMUSG00000028949	SMARCD3	GO:0005102, GO:0008134, GO:0035257, GO:0002052, GO:0003007, GO:0003139, GO:0003219, GO:0003407, GO:0006337, GO:0006338, GO:0006351, GO:0042692, GO:0043393, GO:0045893, GO:0000790, GO:0005634, GO:0005654, GO:0016514, GO:0071564, GO:0071565
TRINITY_DN74011_c0_g1	0.238237	1	-1.67966	0.00464294	-1.44142	0.0242526	ENSOCUG00000009223	ENSMUSG00000027560	DOK5	GO:0005622, GO:0005057, GO:0000165, GO:0007169, GO:0007399, GO:0051386
TRINITY_DN80515_c0_g3	-0.449903	1	-0.971792	0.0652292	-1.42169	0.000566128	ENSMUSG00000027510	ENSMUSG00000027510	Rbm38	GO:0003676, GO:0005634, GO:0005634, GO:0005829, GO:0005737, GO:0003723, GO:0030154, GO:0006397, GO:0008380, GO:0005829, GO:0007049, GO:0008285, GO:0003729, GO:0003729, GO:0010830, GO:0043484, GO:0003730, GO:0006977, GO:0006978, GO:0070935, GO:0043484, GO:0003676, GO:0003723, GO:0003676, GO:0003723, GO:0003676, GO:0005634, GO:0005634, GO:0005829, GO:0005737, GO:0003723, GO:0030154, GO:0006397, GO:…
TRINITY_DN82533_c1_g1	-0.518392	1	-0.892341	0.373526	-1.41073	0.0248418	ENSOCUG00000021796	ENSMUSG00000038366	LASP1	GO:0046872, GO:0045296, GO:0051015, GO:0005737, GO:0005925
TRINITY_DN72909_c0_g1	-0.00816298	1	-1.40152	1.66924e-06	-1.40969	1.65052e-06	ENSOCUG00000014063	ENSMUSG00000001604	TCEA3	GO:0008270, GO:0046872, GO:0005634, GO:0003676, GO:0006351
TRINITY_DN77602_c0_g2	0.378329	1	-1.76809	0.00422662	-1.38976	0.0599048	ENSOCUG00000016823	ENSMUSG00000020173	COBL	GO:0003779, GO:0003779
TRINITY_DN78440_c0_g1	0.124919	1	-1.51404	0.00130818	-1.38912	0.0047645	ENSOCUG00000002998	ENSMUSG00000024247	PKDCC	GO:0004672, GO:0004715, GO:0001501, GO:0018108, GO:0030282, GO:0030501, GO:0032332, GO:0035264, GO:0042997, GO:0048286, GO:0048566, GO:0060021, GO:0005576, GO:0005794
TRINITY_DN76578_c0_g1	-0.399542	1	-0.983908	0.0947437	-1.38345	0.00198559	ENSOCUG00000002974	ENSMUSG00000025213	KAZALD1	GO:0005576, GO:0005520, GO:0001558, GO:0030198, GO:0005578, GO:0005614
TRINITY_DN74680_c0_g1	0.0437273	1	-1.42277	0.0469526	-1.37905	0.0513574	ENSOCUG00000023342	ENSMUSG00000030401	RTN2	GO:0016020, GO:0016021, GO:0005783, GO:0005789, GO:0046324, GO:0065002, GO:0014802, GO:0030315
TRINITY_DN76305_c0_g2	0.187471	1	-1.56051	0.0121474	-1.37304	0.0416838	ENSOCUG00000008140	ENSMUSG00000036745	TTLL7	GO:0005524, GO:0006464, GO:0043014, GO:0048487, GO:0070740, GO:0018095
TRINITY_DN5404_c0_g1	0.488073	1	-1.8589	0.00747195	-1.37083	0.0914975	ENSOCUG00000007744	ENSMUSG00000037815	CTNNA1	GO:0007155, GO:0005198, GO:0051015, GO:0007015, GO:0015629, GO:0005829, GO:0045296, GO:0008013, GO:0017166, GO:0042802, GO:0045295, GO:0046982, GO:0007163, GO:0007406, GO:0034613, GO:0042127, GO:0043066, GO:0043297, GO:0045880, GO:0071681, GO:0090136, GO:2000146, GO:2001045, GO:2001240, GO:2001241, GO:0005794, GO:0005886, GO:0005911, GO:0005912, GO:0005913, GO:0005915, GO:0014704, GO:0016342, GO:…
TRINITY_DN71353_c0_g1	-0.393499	1	-0.951122	0.17844	-1.34462	0.0074948	ENSOCUG00000005171	ENSMUSG00000026817	AK1	GO:0000166, GO:0005524, GO:0005737, GO:0016740, GO:0016301, GO:0016310, GO:0004550, GO:0006139, GO:0046034, GO:0004017, GO:0019205, GO:0006172, GO:0046033, GO:0046939, GO:0006165, GO:0009142, GO:0000166, GO:0005524, GO:0005737, GO:0016740, GO:0016301, GO:0016310, GO:0004550, GO:0006139, GO:0046034, GO:0004017, GO:0019205, GO:0006172, GO:0046033, GO:0046939, GO:0006165, GO:0007050, GO:0009142, GO:…
TRINITY_DN80828_c0_g2	-0.329031	1	-1.01272	0.180771	-1.34175	0.0255224	ENSOCUG00000023765	ENSMUSG00000022403	NA	GO:0046983
TRINITY_DN85305_c2_g1	-0.152027	1	-1.18472	0.00445161	-1.33675	0.00043968	ENSOCUG00000000228	ENSMUSG00000032285	DNAJA4	GO:0046872, GO:0051082, GO:0006457, GO:0031072, GO:0051087, GO:0042026, GO:0090084, GO:0005829, GO:0016020
TRINITY_DN73388_c1_g1	-0.143459	1	-1.18489	0.00249665	-1.32835	0.00035153	ENSOCUG00000007543	ENSMUSG00000022610	MAPK12	GO:0000166, GO:0005524, GO:0016740, GO:0005622, GO:0016301, GO:0016310, GO:0004672, GO:0006468, GO:0004674, GO:0000165, GO:0000287, GO:0004707, GO:0018105, GO:0045445
TRINITY_DN86814_c0_g1	-0.0829992	1	-1.23005	0.00633629	-1.31305	0.00240399	ENSOCUG00000009465	ENSMUSG00000033400	AGL	GO:0003824, GO:0005978, GO:0004133, GO:0004134, GO:0004135, GO:0030247, GO:0031593, GO:0005977, GO:0005980, GO:0005634, GO:0005737, GO:0016234
TRINITY_DN72673_c0_g1	0.681534	1	-1.99355	0.00858395	-1.31202	0.190357	ENSOCUG00000023498	ENSMUSG00000000093	TBX2	GO:0005634, GO:0006355, GO:0003677, GO:0006351, GO:0003700, GO:0000978, GO:0001078, GO:0043565, GO:0000122, GO:0003007, GO:0003148, GO:0003151, GO:0003203, GO:0003256, GO:0007219, GO:0007521, GO:0007569, GO:0008284, GO:0035909, GO:0036302, GO:0042733, GO:0045892, GO:0048596, GO:0048738, GO:0060021, GO:0060045, GO:0060465, GO:0060560, GO:0060596, GO:0090398, GO:1901208, GO:1901211, GO:0005667
TRINITY_DN83397_c0_g4	-0.107121	1	-1.19734	0.0300169	-1.30446	0.0100073	ENSOCUG00000022657	ENSMUSG00000057666	NA	GO:0051287, GO:0055114, GO:0016491, GO:0050661, GO:0006096, GO:0016620, GO:0006006, GO:0004365
TRINITY_DN77079_c1_g1	-0.0659283	1	-1.22791	0.0468532	-1.29384	0.0254047	ENSOCUG00000006329	ENSMUSG00000030695	ALDOA	GO:0003824, GO:0051289, GO:0005737, GO:0006096, GO:0016829, GO:0004332, GO:0004332, GO:0005515, GO:0030335, GO:0034316, GO:0031430, GO:0031674
TRINITY_DN74187_c0_g1	-0.147521	1	-1.14407	0.010705	-1.29159	0.00213886	ENSOCUG00000011278	ENSMUSG00000027777	NA	NA
TRINITY_DN75541_c0_g1	-0.075539	1	-1.21431	0.023762	-1.28985	0.0125881	ENSOCUG00000001454	ENSMUSG00000004891	NES	GO:0005198, GO:0005882, GO:0019215, GO:0000086, GO:0032091, GO:0043086, GO:0072089, GO:0005737, GO:0045111
TRINITY_DN84484_c2_g2	-0.00254508	1	-1.28671	0.00326727	-1.28926	0.00364829	ENSOCUG00000011916	ENSMUSG00000027488	SNTA1	GO:0005198, GO:0065009, GO:0017080, GO:0044325, GO:0050998, GO:0051117, GO:0002027, GO:0060307, GO:0086005, GO:1902083, GO:1902305, GO:0005622, GO:0032991
TRINITY_DN79143_c0_g1	-0.229868	1	-1.05452	0.00502776	-1.28439	0.000162938	ENSOCUG00000002231	ENSMUSG00000024924	VLDLR	GO:0005509, GO:0016020, GO:0016021, GO:0006869, GO:0006629, GO:0034361, GO:0005905, GO:0008203, GO:0008202, GO:0006897, GO:0030229, GO:0034185, GO:0034189, GO:0034437, GO:0038025, GO:0048306, GO:0000122, GO:0006898, GO:0021517, GO:0034436, GO:0034447, GO:0038026, GO:0045860, GO:0048813, GO:1900006, GO:0005615, GO:0043235
TRINITY_DN82299_c1_g1	0.355486	1	-1.63764	0.000357278	-1.28216	0.0106026	ENSOCUG00000015547	ENSMUSG00000037736	LIMCH1	GO:0046872, GO:0003779, GO:0031032
TRINITY_DN77154_c0_g1	0.142758	1	-1.41396	5.74833e-06	-1.2712	7.50759e-05	ENSOCUG00000001454	ENSMUSG00000004891	NES	GO:0005198, GO:0005882, GO:0019215, GO:0000086, GO:0032091, GO:0043086, GO:0072089, GO:0005737, GO:0045111
TRINITY_DN75591_c12_g1	0.460523	1	-1.72798	0.0484204	-1.26746	0.245264	ENSOCUG00000001827	NA	MACO1	GO:0016020, GO:0016021, GO:0007420, GO:0023041, GO:0005634, GO:0030424, GO:0030867, GO:0031965, GO:0043005, GO:0044306, GO:0045202
TRINITY_DN84377_c3_g1	-0.107621	1	-1.14171	0.0484144	-1.24934	0.020297	ENSOCUG00000013101	ENSMUSG00000022438	PARVA	GO:0007155, GO:0003779, GO:0031532, GO:0002040, GO:0003148, GO:0007163, GO:0034113, GO:0034446, GO:0070252, GO:0071670, GO:0005634, GO:0005737, GO:0005829, GO:0005925, GO:0015629, GO:0030027
TRINITY_DN77685_c8_g3	0.842111	1	-2.077	0.0427935	-1.23489	0.396892	ENSOCUG00000011638	ENSMUSG00000032582	RBM6	GO:0003723, GO:0003676, GO:0005634
TRINITY_DN69776_c0_g1	1.62207	1	-2.85588	0.00134139	-1.23381	0.338067	ENSOCUG00000014205	ENSMUSG00000061603	AKAP6	GO:0008179, GO:0044325, GO:0060306, GO:0071320, GO:1901381, GO:1902261, GO:0005635, GO:0016529, GO:0031965, GO:0034704, GO:0048471
TRINITY_DN72197_c0_g1	0.154579	1	-1.36971	0.0175272	-1.21514	0.0577157	ENSOCUG00000012459	ENSMUSG00000032643	FHL3	GO:0046872, GO:0003779, GO:0030036, GO:0001725, GO:0005634, GO:0030018
TRINITY_DN75031_c0_g1	-0.145781	1	-1.06695	0.0255324	-1.21273	0.00640567	ENSOCUG00000006974	ENSMUSG00000032246	CALML4	GO:0005509
TRINITY_DN71340_c0_g1	1.26033	1	-2.47295	0.0103932	-1.21262	0.482566	ENSOCUG00000000528	ENSMUSG00000034161	TCF15	GO:0046983, GO:0006366, GO:0000978, GO:0001077, GO:0001756, GO:0003016, GO:0007517, GO:0009952, GO:0010468, GO:0036342, GO:0042755, GO:0043583, GO:0043588, GO:0045198, GO:0045944, GO:0048339, GO:0048644, GO:0048705, GO:0050884, GO:0060231, GO:1903053, GO:0090575
TRINITY_DN85184_c0_g1	-0.106068	1	-1.08633	0.00112122	-1.1924	0.000152043	ENSOCUG00000016382	ENSMUSG00000027288	ZNF106	GO:0003676, GO:0003676
TRINITY_DN77589_c0_g1	-0.71074	1	-0.454573	0.869294	-1.16531	0.0176528	ENSOCUG00000016606	ENSMUSG00000004151	ETV1	GO:0005634, GO:0006355, GO:0003677, GO:0043565, GO:0003700, GO:0006366, GO:0000978, GO:0001077, GO:0007411, GO:0007517, GO:0007638, GO:0045893, GO:0045944, GO:0048935
TRINITY_DN78373_c3_g1	1.542	1	-2.68544	0.00729086	-1.14344	0.504826	ENSOCUG00000029070	ENSMUSG00000027016	ZNF385D	GO:0008270, GO:0046872, GO:0003676
TRINITY_DN84166_c6_g1	-0.185303	1	-0.957069	0.00150574	-1.14237	3.95697e-05	ENSOCUG00000012307	ENSMUSG00000021792	FAM213A	GO:0016020, GO:0016021, GO:0055114, GO:0098869, GO:0016209, GO:0045670, GO:0005737
TRINITY_DN68358_c0_g1	0.698559	1	-1.83701	0.0122224	-1.13845	0.242949	ENSOCUG00000013987	ENSMUSG00000036585	FGF1	GO:0010469, GO:0005576, GO:0008083, GO:0005737, GO:0005104, GO:0005178, GO:0008201, GO:0044548, GO:0000187, GO:0001525, GO:0001759, GO:0001934, GO:0007275, GO:0008284, GO:0008543, GO:0010595, GO:0030154, GO:0030324, GO:0030335, GO:0032148, GO:0034605, GO:0043406, GO:0045542, GO:0045766, GO:0045944, GO:0050679, GO:0051781, GO:0060681, GO:0072163, GO:1901509, GO:1902533, GO:1903672, GO:2000544, GO:…
TRINITY_DN86985_c0_g1	-0.207365	1	-0.908172	0.0179288	-1.11554	0.00109127	ENSOCUG00000009325	ENSMUSG00000038205	PRKAB2	GO:0006468, GO:0004679, GO:0042802, GO:0031588
TRINITY_DN68823_c0_g1	0.554449	1	-1.66419	0.00314649	-1.10974	0.120499	ENSOCUG00000006879	ENSMUSG00000034994	EFTUD2	GO:0003924, GO:0005525, GO:0005654, GO:0005829, GO:0015030, GO:0016607, GO:0046540, GO:0071007, GO:0071013
TRINITY_DN85082_c0_g1	-0.517721	1	-0.588307	0.439746	-1.10603	0.00359646	ENSOCUG00000025015	ENSMUSG00000003227	EDAR	GO:0016020, GO:0016021, GO:0007165, GO:0004888, GO:0001942, GO:0010628, GO:0042346, GO:0042475, GO:0043473, GO:0060662, GO:0005886, GO:0045177
TRINITY_DN22845_c0_g1	1.30319	1	-2.40007	0.00865156	-1.09688	0.485987	ENSOCUG00000006363	ENSMUSG00000016554	EIF3D	GO:0003723, GO:0003743, GO:0006412, GO:0006413, GO:0005737, GO:0001732, GO:0002183, GO:0005852, GO:0016282, GO:0033290, GO:0098808, GO:0002191, GO:0045727, GO:0075522, GO:0075525, GO:1902416, GO:0071541
TRINITY_DN79557_c0_g1	0.0599876	1	-1.15617	0.0297493	-1.09619	0.0450771	ENSOCUG00000012854	ENSMUSG00000034898	FILIP1	GO:0005730, GO:0005886, GO:0015629
TRINITY_DN81209_c0_g2	-0.103976	1	-0.988605	0.0144818	-1.09258	0.00363442	ENSOCUG00000011752	ENSMUSG00000034910	PYGO1	GO:0046872, GO:0035064, GO:0001822, GO:0002244, GO:0007286, GO:0007289, GO:0009791, GO:0016055, GO:0034504, GO:0045944, GO:0005634
TRINITY_DN68821_c0_g1	0.0763466	1	-1.1688	0.00729086	-1.09245	0.0176528	ENSOCUG00000024588	ENSMUSG00000028639	NA	GO:0006355, GO:0003677
TRINITY_DN86572_c0_g1	-0.00279123	1	-1.08393	9.84045e-05	-1.08673	8.42097e-05	ENSOCUG00000003236	ENSMUSG00000073557	PPP1R12B	GO:0007165, GO:0050790, GO:0019208, GO:0019901
TRINITY_DN76525_c0_g1	0.146305	1	-1.22801	0.0475245	-1.0817	0.118121	ENSOCUG00000010039	ENSMUSG00000014778	FHOD1	GO:0051492, GO:0051492, GO:0019904, GO:0042802, GO:0043621, GO:0007097, GO:0045944, GO:0051496, GO:0051660, GO:0001725, GO:0005634, GO:0005829, GO:0014704
TRINITY_DN85049_c0_g1	-0.0560946	1	-1.02209	0.0215837	-1.07819	0.0134129	ENSOCUG00000014985	ENSMUSG00000020176	GRB10	GO:0007165, GO:0005070, GO:0005158, GO:0030178, GO:0030949, GO:0046627, GO:0032991
TRINITY_DN81637_c0_g1	-0.388208	1	-0.688359	0.290224	-1.07657	0.00910139	ENSOCUG00000001448	ENSMUSG00000038506	DCUN1D2	NA
TRINITY_DN76520_c9_g1	0.671153	1	-1.74225	0.0197138	-1.07109	0.314879	ENSOCUG00000004358	ENSMUSG00000014226	CACYBP	GO:0031625, GO:0015631, GO:0019904, GO:0042803, GO:0044548, GO:1990830, GO:0005641, GO:0005654, GO:0005737, GO:0005829, GO:0019005, GO:0030877
TRINITY_DN77916_c0_g1	0.164071	1	-1.23184	0.00121501	-1.06777	0.00857217	ENSOCUG00000016021	ENSMUSG00000037151	LRRC20	NA
TRINITY_DN85886_c0_g1	-0.285333	1	-0.781187	0.291763	-1.06652	0.0382391	ENSOCUG00000001254	ENSMUSG00000047126	CLTCL1	GO:0016020, GO:0005198, GO:0006886, GO:0016192, GO:0005905, GO:0030130, GO:0030132, GO:0030659, GO:0031410, GO:0005829, GO:0048268, GO:0032051, GO:0000278, GO:0006898, GO:0042147, GO:0046326, GO:0005770, GO:0005802, GO:0005819, GO:0030135, GO:0030136, GO:0071439, GO:0097443
TRINITY_DN83416_c8_g1	0.00730638	1	-1.0721	0.000253863	-1.06479	0.000285754	ENSOCUG00000016062	ENSMUSG00000003518	DUSP3	GO:0004725, GO:0008138, GO:0016791, GO:0006470, GO:0016311, GO:0004721, GO:0019901, GO:0033549, GO:0000188, GO:0035335, GO:0043409, GO:0045931, GO:0046329, GO:0050860, GO:0050868, GO:0070373, GO:0001772, GO:0005634, GO:0005654, GO:0005829
TRINITY_DN78551_c0_g1	0.0188271	1	-1.08155	0.0132135	-1.06272	0.0146842	ENSOCUG00000003233	ENSMUSG00000040350	TRIM7	GO:0008270, GO:0046872, GO:0005622, GO:0005634, GO:0005737
TRINITY_DN78010_c3_g2	1.11625	1	-2.17472	0.00056102	-1.05847	0.37764	ENSOCUG00000013629	ENSMUSG00000001506	COL2A1	GO:0005201, GO:0042289, GO:0042802, GO:0048407, GO:0001501, GO:0001502, GO:0001503, GO:0001894, GO:0001958, GO:0002062, GO:0003007, GO:0006029, GO:0007417, GO:0007601, GO:0007605, GO:0010468, GO:0030199, GO:0030903, GO:0035108, GO:0042472, GO:0048705, GO:0048839, GO:0051216, GO:0060021, GO:0060174, GO:0060272, GO:0060348, GO:0060351, GO:0071599, GO:0071773, GO:0097065, GO:2001240, GO:0005576, GO:…
TRINITY_DN81064_c0_g1	0.443442	1	-1.49961	0.0160942	-1.05617	0.215523	ENSOCUG00000010013	ENSMUSG00000014776	NOL3	GO:0042981, GO:0005102, GO:0005123, GO:0005509, GO:0035877, GO:0042802, GO:0043027, GO:0089720, GO:0001666, GO:0001974, GO:0002931, GO:0006376, GO:0010468, GO:0010659, GO:0010664, GO:0010667, GO:0010804, GO:0014736, GO:0014808, GO:0014876, GO:0042345, GO:0043066, GO:0051259, GO:0060547, GO:0090201, GO:0097193, GO:1902109, GO:1902176, GO:1990001, GO:2001237, GO:0005739, GO:0016528
TRINITY_DN66691_c1_g1	0.874965	1	-1.91725	0.0256546	-1.04229	0.503955	ENSOCUG00000012264	ENSMUSG00000029661	COL1A2	GO:0005201, GO:0002020, GO:0030674, GO:0042802, GO:0046332, GO:0048407, GO:0001501, GO:0001568, GO:0007179, GO:0007266, GO:0008217, GO:0030199, GO:0043589, GO:0070208, GO:0071230, GO:0005576, GO:0005581, GO:0005584, GO:0005615, GO:0005783, GO:0031012
TRINITY_DN79221_c15_g1	-0.144174	1	-0.879736	0.00782858	-1.02391	0.000828281	ENSOCUG00000027715	ENSMUSG00000027257	PACSIN3	GO:0065009, GO:0097320, GO:0008092, GO:0008289, GO:0019855, GO:0045806, GO:0051044, GO:0051926, GO:0005737, GO:0005829, GO:0005886
TRINITY_DN80165_c0_g1	0.233799	1	-1.25751	0.047448	-1.02371	0.171745	ENSOCUG00000016537	ENSMUSG00000002007	SRPK3	GO:0005524, GO:0004672, GO:0006468, GO:0004674, GO:0007519, GO:0060537
TRINITY_DN86817_c1_g1	0.33307	1	-1.34959	2.60457e-07	-1.01652	0.000292781	ENSOCUG00000010062	ENSMUSG00000033788	DYSF	GO:0016020, GO:0016021, GO:0005509, GO:0005543, GO:0005544, GO:0001778, GO:0006906, GO:0005768, GO:0005769, GO:0005770, GO:0005815, GO:0005886, GO:0030027, GO:0030139, GO:0030315, GO:0031410, GO:0042383
TRINITY_DN76036_c3_g3	0.257497	1	-1.26195	0.00646509	-1.00445	0.0578809	ENSOCUG00000024997	ENSMUSG00000036752	TUBB4A	GO:0000166, GO:0005737, GO:0005856, GO:0005874, GO:0003924, GO:0005525, GO:0005200, GO:0007010, GO:0007017, GO:0005509, GO:0031115, GO:0005929, GO:0005930, GO:0033269, GO:0042995, GO:0043025, GO:0043209
TRINITY_DN77090_c0_g1	-0.0851555	1	-0.918961	0.0651011	-1.00412	0.0255027	ENSOCUG00000013563	ENSMUSG00000024937	EHBP1	GO:0005829, GO:0005886
TRINITY_DN79882_c3_g2	0.38982	1	-1.38819	6.17529e-05	-0.998373	0.0106026	ENSOCUG00000010589	ENSMUSG00000055493	FBXO30	GO:0008270, GO:0046872, GO:0016567, GO:0004725, GO:0008138, GO:0016791, GO:0006470, GO:0016311, GO:0035335, GO:0061630, GO:0016020, GO:0004725, GO:0008138, GO:0016791, GO:0006470, GO:0016311, GO:0035335, GO:0030246, GO:2001070
TRINITY_DN75129_c0_g2	0.732755	1	-1.72849	0.0474516	-0.995732	0.476646	ENSOCUG00000024946	ENSMUSG00000020857	NME2	GO:0000166, GO:0005524, GO:0016740, GO:0016301, GO:0016310, GO:0004550, GO:0006165, GO:0006183, GO:0006228, GO:0006241, GO:0000166, GO:0005524, GO:0016740, GO:0016301, GO:0016310, GO:0004550, GO:0006165, GO:0006183, GO:0006228, GO:0006241
TRINITY_DN74600_c0_g1	0.499047	1	-1.4932	0.000112361	-0.994152	0.0409589	ENSOCUG00000022123	ENSMUSG00000066705	FXYD1	GO:0016020, GO:0016021, GO:0005886, GO:0006811, GO:0034220, GO:0005216, GO:0006813, GO:0016324, GO:0006814, GO:0005901, GO:0030315, GO:0017080, GO:0010734, GO:0086036, GO:1903278, GO:2000649, GO:0014704, GO:0042383
TRINITY_DN84976_c0_g1	0.166751	1	-1.15267	0.000300452	-0.985917	0.00329285	ENSOCUG00000003636	ENSMUSG00000037820	TGM2	GO:0046872, GO:0003810, GO:0018149, GO:0005783, GO:0032471, GO:0043065, GO:0043277, GO:0045785, GO:0051561, GO:0060445, GO:0060662, GO:0005739, GO:0005829, GO:0031226
TRINITY_DN60907_c0_g1	0.193022	1	-1.17703	0.00544414	-0.984013	0.0359361	ENSOCUG00000025533	ENSMUSG00000049422	CHCHD10	GO:0005739
TRINITY_DN50615_c0_g1	0.994995	1	-1.96789	0.0315063	-0.972894	0.549129	ENSOCUG00000002701	ENSMUSG00000039084	CHADL	GO:0005518, GO:0098633, GO:0032331, GO:1904027, GO:0031012
TRINITY_DN86424_c1_g1	0.00890306	1	-0.978323	0.0011603	-0.96942	0.00143147	ENSOCUG00000016799	ENSMUSG00000026456	CYB5R1	GO:0055114, GO:0016491, GO:0004128, GO:1903955, GO:0005739
TRINITY_DN84860_c0_g1	0.799312	1	-1.74742	0.0443569	-0.948104	0.538891	ENSOCUG00000013394	ENSMUSG00000019932	KERA	GO:0061303
TRINITY_DN82337_c6_g5	0.571379	1	-1.5193	0.0270261	-0.947917	0.352319	ENSOCUG00000007470	ENSMUSG00000066687	ZBTB16	GO:0003676, GO:0000980, GO:0001206, GO:0003677, GO:0042802, GO:0042803, GO:0000122, GO:0001501, GO:0001823, GO:0006355, GO:0007417, GO:0008285, GO:0009880, GO:0009952, GO:0030097, GO:0032332, GO:0035116, GO:0035136, GO:0035137, GO:0043065, GO:0045600, GO:0045638, GO:0045778, GO:0045892, GO:0045893, GO:0048133, GO:0051138, GO:0051216, GO:0061036, GO:0005634, GO:0016604, GO:0016605, GO:0016607, GO:…
TRINITY_DN79171_c0_g2	0.54194	1	-1.48401	0.038032	-0.942067	0.420658	ENSOCUG00000022082	NA	SH2B2	GO:0007165, GO:0009967, GO:0035556, GO:0004871, GO:0035591
TRINITY_DN73923_c0_g1	1.76088	1	-2.69431	0.0275654	-0.933429	0.758902	ENSOCUG00000013478	ENSMUSG00000029096	HTRA1	GO:0004252, GO:0006508, GO:0008236, GO:0042802, GO:0001890, GO:0030512, GO:0030514, GO:0060718, GO:0005615, GO:0005886, GO:0031012
TRINITY_DN84165_c1_g1	0.341975	1	-1.27136	0.0359367	-0.929389	0.251779	ENSOCUG00000010214	ENSMUSG00000024936	NA	GO:0016020, GO:0016021, GO:0006811, GO:0071805, GO:0005267
TRINITY_DN49256_c0_g1	0.275921	1	-1.20375	0.00196695	-0.927826	0.0409589	ENSOCUG00000009140	ENSMUSG00000044533	NA	GO:0003723, GO:0003735, GO:0006412, GO:0005840, GO:0030529, GO:0015935
TRINITY_DN81045_c0_g3	0.578371	1	-1.49937	0.0194668	-0.921001	0.376374	ENSOCUG00000012120	ENSMUSG00000018593	SPARC	GO:0005509, GO:0005615, GO:0007165, GO:0005578, GO:0050840, GO:0005518, GO:0001937, GO:0010595, GO:0016525, GO:0022604, GO:0042127, GO:0043473, GO:0060348, GO:0071363, GO:0005576, GO:0005737, GO:0009986, GO:0016363, GO:0031091, GO:0031092
TRINITY_DN73533_c1_g2	0.467784	1	-1.37462	0.00779976	-0.90684	0.216185	ENSOCUG00000017371	ENSMUSG00000090841	MYL6	GO:0005509, GO:0008307, GO:0005903, GO:0005509
TRINITY_DN71218_c0_g1	0.0641687	1	-0.962525	0.0401129	-0.898356	0.0681887	ENSOCUG00000020994	ENSMUSG00000079442	ST6GALNAC4	GO:0016020, GO:0016021, GO:0008373, GO:0006486, GO:0097503
TRINITY_DN86614_c0_g1	-0.554308	1	-0.341472	0.905306	-0.89578	0.0158772	ENSOCUG00000006878	ENSMUSG00000028838	EXTL1	GO:0016021, GO:0006486, GO:0016757
TRINITY_DN78516_c2_g3	0.515139	1	-1.41023	0.0328613	-0.895086	0.347844	ENSOCUG00000011117	ENSMUSG00000057113	NA	GO:0003676
TRINITY_DN79884_c0_g4	-0.168973	1	-0.688726	0.110852	-0.857699	0.0134129	ENSMUSG00000029392	ENSMUSG00000029392	Rilpl1	GO:0046983, GO:0005654, GO:0005829, GO:0015031, GO:0005737, GO:0005737, GO:0005886, GO:0005856, GO:0042995, GO:0051959, GO:0005829, GO:0005829, GO:0005813, GO:0005929, GO:0005929, GO:0005814, GO:0060271, GO:0036064, GO:0003382, GO:1901214, GO:0031267, GO:1903445, GO:1901214, GO:0005654, GO:0005886, GO:0016020, GO:0046983, GO:0016020, GO:0046983, GO:0016020
TRINITY_DN81539_c0_g1	-0.0161411	1	-0.835001	0.030824	-0.851142	0.0243433	ENSOCUG00000006306	ENSMUSG00000028756	PINK1	GO:0005524, GO:0004672, GO:0006468, GO:0000287, GO:0002020, GO:0004674, GO:0010857, GO:0016301, GO:0031625, GO:0043422, GO:0055131, GO:0000422, GO:0001934, GO:0002082, GO:0006979, GO:0007005, GO:0010310, GO:0010629, GO:0010821, GO:0016239, GO:0016242, GO:0016567, GO:0018105, GO:0022904, GO:0031396, GO:0032226, GO:0033138, GO:0033603, GO:0033605, GO:0034599, GO:0035307, GO:0035556, GO:0036289, GO:…
TRINITY_DN78753_c0_g2	0.277527	1	-1.12038	0.0253765	-0.842849	0.178798	ENSOCUG00000004065	ENSMUSG00000037805	RPL10A	GO:0003723, GO:0003735, GO:0006412, GO:0005840, GO:0015934, GO:0030529, GO:0002181, GO:0022625, GO:0042788
TRINITY_DN48256_c0_g1	-0.168899	1	-0.667476	0.150325	-0.836375	0.0240054	ENSOCUG00000001889	NA	YBX3	GO:0003676, GO:0006355, GO:0003677, GO:0000977, GO:0001227, GO:0003697, GO:0003730, GO:0000122, GO:0001701, GO:0007283, GO:0008584, GO:0009566, GO:0043066, GO:0046622, GO:0048642, GO:0060546, GO:0071356, GO:0071474, GO:1902219, GO:0005634, GO:0005737, GO:0005829, GO:0005844, GO:0030529
TRINITY_DN77111_c0_g1	0.08249	1	-0.918179	0.0104751	-0.835689	0.0306303	ENSOCUG00000000653	ENSMUSG00000004558	NDRG2	GO:0001818, GO:0010574, GO:0048662, GO:0070373, GO:0090361, GO:0005634, GO:0005737, GO:0005794
TRINITY_DN87093_c0_g2	0.864575	1	-1.6964	0.0261067	-0.831822	0.561529	ENSOCUG00000010062	ENSMUSG00000033788	DYSF	GO:0016020, GO:0016021, GO:0005509, GO:0005543, GO:0005544, GO:0001778, GO:0006906, GO:0005768, GO:0005769, GO:0005770, GO:0005815, GO:0005886, GO:0030027, GO:0030139, GO:0030315, GO:0031410, GO:0042383
TRINITY_DN86155_c1_g1	0.166309	1	-0.992888	0.0145045	-0.826578	0.0778518	ENSOCUG00000009270	ENSMUSG00000043079	SYNPO	GO:0003779, GO:0008542, GO:0032233, GO:0048169, GO:0098886, GO:1905355, GO:0015629, GO:0097444
TRINITY_DN84090_c5_g1	-0.088844	1	-0.731588	0.111934	-0.820432	0.0436468	ENSOCUG00000002865	ENSMUSG00000054676	C19orf12	GO:0006914, GO:0006915, GO:0006979, GO:0051560, GO:0005739, GO:0005783, GO:0031966
TRINITY_DN65528_c0_g1	1.72863	0.91423	-2.54763	0.00276839	-0.818996	0.772051	ENSOCUG00000014988	ENSMUSG00000026043	COL3A1	GO:0005201, GO:0002020, GO:0005178, GO:0046332, GO:0048407, GO:0001568, GO:0007160, GO:0007179, GO:0007229, GO:0007507, GO:0009314, GO:0018149, GO:0021987, GO:0030199, GO:0034097, GO:0035025, GO:0042060, GO:0043588, GO:0048565, GO:0050777, GO:0060414, GO:0071230, GO:0097435, GO:2001223, GO:0005576, GO:0005578, GO:0005581, GO:0005586, GO:0005615, GO:0031012
TRINITY_DN86489_c1_g1	0.495445	1	-1.30182	0.033179	-0.806374	0.424147	ENSOCUG00000011525	ENSMUSG00000054889	PPL	GO:0005856, GO:0045296, GO:0009612
TRINITY_DN75179_c2_g1	-0.0207957	1	-0.780977	0.0144945	-0.801773	0.00981938	ENSOCUG00000002594	ENSMUSG00000031633	SLC25A4	GO:0022857, GO:0055085, GO:0016020, GO:0016021, GO:0005739, GO:0005743, GO:0015866, GO:0032592
TRINITY_DN85135_c2_g2	1.95173	0.737764	-2.7529	0.00128076	-0.801172	0.684754	ENSOCUG00000004312	ENSMUSG00000026234	NCL	GO:0003723, GO:0003676, GO:0008022, GO:0042162, GO:0042802, GO:0044547, GO:0048027, GO:0001525, GO:0017148, GO:0045944, GO:0071364, GO:1901838, GO:1990830, GO:0005634, GO:0005654, GO:0005730, GO:0005938, GO:0030529, GO:0036464
TRINITY_DN74668_c2_g1	-0.179402	1	-0.619969	0.025621	-0.799371	0.000642738	ENSOCUG00000006059	ENSMUSG00000027805	PFN2	GO:0003779, GO:0030833, GO:0030036, GO:0003785, GO:0005546, GO:0016887, GO:0010633, GO:0030837, GO:0030838, GO:0032233, GO:0032781, GO:0033138, GO:0050821, GO:0051496, GO:1900028, GO:2000300, GO:0043195
TRINITY_DN77112_c0_g1	-0.106515	1	-0.686821	0.118013	-0.793336	0.0339244	ENSOCUG00000021185	ENSMUSG00000001334	FNDC5	GO:0016020, GO:0016021, GO:0014850, GO:0090336, GO:0005576, GO:0005783, GO:0005886
TRINITY_DN51554_c0_g1	0.61488	1	-1.40603	0.00838591	-0.791152	0.370763	ENSOCUG00000023764	NA	CCDC80	GO:0001968, GO:0005539, GO:0008201, GO:0010811, GO:0030198, GO:0005578, GO:0005604, GO:0005614, GO:0005615
TRINITY_DN71623_c0_g1	2.45614	0.317903	-3.23394	0.000557299	-0.777801	0.808128	ENSOCUG00000027804	ENSMUSG00000038248	SOBP	GO:0032184, GO:0007605, GO:0007626, GO:0042472, GO:0050890, GO:0090102, GO:0005634
TRINITY_DN87315_c0_g1	-0.126494	1	-0.631609	0.109818	-0.758104	0.0189711	ENSOCUG00000001839	ENSMUSG00000043154	PPP2R3A	GO:0005509, GO:0000159, GO:0005509
TRINITY_DN85124_c0_g2	0.0317751	1	-0.774992	0.0367345	-0.743217	0.0481552	ENSOCUG00000010739	ENSMUSG00000030255	SSPN	GO:0016020, GO:0016021, GO:0005887, GO:0016010, GO:0030133
TRINITY_DN78709_c0_g2	0.389515	1	-1.13176	0.0313777	-0.742246	0.354311	ENSOCUG00000029234	ENSMUSG00000051879	NA	GO:0005198, GO:0005882, GO:0045095, GO:0031069
TRINITY_DN81695_c0_g1	-0.0787039	1	-0.644021	0.0958887	-0.722725	0.0310765	ENSOCUG00000015082	ENSMUSG00000029467	ATP2A2	GO:0016020, GO:0016021, GO:0000166, GO:0005524, GO:0016787, GO:0006811, GO:0006816, GO:0099132, GO:0005388, GO:0005509, GO:0019899, GO:0044548, GO:0002026, GO:0006874, GO:0006984, GO:0006996, GO:0014883, GO:0014898, GO:0032469, GO:0032470, GO:0033292, GO:0034599, GO:0045822, GO:0070296, GO:0070588, GO:1903233, GO:1903515, GO:0005654, GO:0005783, GO:0005789, GO:0016529, GO:0097470
TRINITY_DN81705_c0_g5	0.227991	1	-0.94032	0.00671127	-0.712329	0.0938521	ENSOCUG00000001412	ENSMUSG00000023046	IGFBP6	GO:0005576, GO:0005520, GO:0001558
TRINITY_DN68901_c0_g1	0.301833	1	-1.01407	0.00294433	-0.712238	0.116945	ENSOCUG00000003336	ENSMUSG00000028495	NA	GO:0003735, GO:0006412, GO:0005622, GO:0005840, GO:0030529, GO:0000082, GO:0000278, GO:0001890, GO:0002309, GO:0006364, GO:0006924, GO:0007093, GO:0007369, GO:0022605, GO:0033077, GO:0042274, GO:0042593, GO:0043066, GO:0048821, GO:0005737, GO:0005844, GO:0022627, GO:0030425, GO:0048471
TRINITY_DN77960_c1_g2	0.0867129	1	-0.798591	0.0256546	-0.711878	0.071507	ENSOCUG00000014878	ENSMUSG00000038274	NA	GO:0003735, GO:0006412, GO:0005622, GO:0005840, GO:0030529
TRINITY_DN79936_c0_g1	-0.10464	1	-0.601105	0.115424	-0.705745	0.0275437	ENSOCUG00000008496	ENSMUSG00000055737	GHR	GO:0016020, GO:0016021, GO:0004896, GO:0019221, GO:0005829, GO:0005886, GO:0036464
TRINITY_DN83210_c0_g1	-0.600446	0.0963769	-0.0975443	0.999913	-0.69799	0.00231301	ENSOCUG00000004741	ENSMUSG00000001657	HOXC8	GO:0007275, GO:0005634, GO:0006355, GO:0003677, GO:0043565, GO:0003700, GO:0000122, GO:0009952, GO:0030182, GO:0048705, GO:0005654, GO:0015630
TRINITY_DN54886_c0_g1	0.384749	1	-1.0798	0.0326122	-0.695048	0.380392	ENSOCUG00000005211	ENSMUSG00000031595	PDGFRL	NA
TRINITY_DN80282_c3_g1	-0.186153	1	-0.50597	0.235345	-0.692123	0.0200171	ENSOCUG00000023518	ENSMUSG00000027680	FXR1	GO:0003723, GO:0003676, GO:0002151, GO:0003730, GO:0033592, GO:0042803, GO:0046982, GO:0007517, GO:0017148, GO:2000637, GO:0005634, GO:0005737, GO:0005829, GO:0005844, GO:0030424, GO:0030425, GO:0035770, GO:0043034, GO:0043197, GO:0048471
TRINITY_DN76352_c0_g1	-0.0464243	1	-0.621444	0.0642988	-0.667868	0.0324201	ENSOCUG00000003681	ENSMUSG00000019880	RSPO3	GO:0005102, GO:0005109, GO:0008201, GO:0001525, GO:0001974, GO:0002040, GO:0060670, GO:0090263, GO:2000052, GO:0005576
TRINITY_DN77212_c0_g1	0.773009	1	-1.43437	0.0120165	-0.661358	0.664987	ENSOCUG00000006186	ENSMUSG00000027408	CPXM1	GO:0008270, GO:0006508, GO:0004181, GO:0005615
TRINITY_DN62635_c1_g1	0.507229	1	-1.16712	0.0468532	-0.659886	0.552352	ENSOCUG00000027712	ENSMUSG00000060036	NA	GO:0003735, GO:0006412, GO:0005622, GO:0005840, GO:0030529
TRINITY_DN84744_c0_g2	0.581546	1	-1.23766	0.00726453	-0.656114	0.45965	ENSOCUG00000023673	ENSMUSG00000059070	NA	GO:0003735, GO:0006412, GO:0005622, GO:0005840
TRINITY_DN82270_c2_g3	0.521209	1	-1.17085	0.00609131	-0.64964	0.433658	ENSOCUG00000003313	ENSMUSG00000024529	LOX	GO:0055114, GO:0005507, GO:0016641, GO:0004720, GO:0001568, GO:0007507, GO:0030199, GO:0030324, GO:0035904, GO:0048251, GO:0048514, GO:0005576, GO:0005578, GO:0005581, GO:0005615
TRINITY_DN75660_c0_g2	-0.133291	1	-0.50802	0.0760656	-0.641311	0.00582719	ENSOCUG00000001768	ENSMUSG00000029432	NIPSNAP2	GO:0006119, GO:0006754, GO:2000984, GO:0005739, GO:0005741
TRINITY_DN81067_c0_g1	-0.131589	1	-0.50599	0.151002	-0.637579	0.020737	ENSOCUG00000023896	ENSMUSG00000057469	E2F2	GO:0005634, GO:0006355, GO:0003677, GO:0006351, GO:0046983, GO:0003700, GO:0006366, GO:0005667, GO:0000977, GO:0001047, GO:0001228, GO:0008134, GO:0043565, GO:0045944, GO:0051726, GO:0072332, GO:1903671, GO:1990086, GO:0090575
TRINITY_DN80106_c1_g1	-0.458265	1	-0.159681	0.999913	-0.617946	0.0438267	ENSOCUG00000022161	ENSMUSG00000009614	NA	NA
TRINITY_DN72222_c0_g1	1.15934	1	-1.77512	0.0196266	-0.615784	0.787152	ENSOCUG00000007680	ENSMUSG00000033355	NA	NA
TRINITY_DN70330_c0_g1	2.59143	0.104845	-3.20511	0.000214843	-0.613679	0.839182	ENSOCUG00000027481	ENSMUSG00000070576	MN1	GO:0006355, GO:0001957
TRINITY_DN76760_c0_g1	0.279901	1	-0.884007	0.00484421	-0.604106	0.165608	ENSOCUG00000021328	ENSMUSG00000017404	NA	GO:0003735, GO:0006412, GO:0005622, GO:0005840, GO:0022625
TRINITY_DN83406_c7_g2	-0.206146	1	-0.390984	0.232167	-0.59713	0.00503573	ENSOCUG00000023359	ENSMUSG00000028776	TINAGL1	GO:0006955, GO:0006508, GO:0008234, GO:0005044, GO:0006898, GO:0030247, GO:0043236, GO:0005615, GO:0005737, GO:0031012
TRINITY_DN77393_c0_g1	0.686894	1	-1.26827	0.0134123	-0.581381	0.627613	ENSOCUG00000004741	ENSMUSG00000027102	HOXC8	GO:0007275, GO:0005634, GO:0006355, GO:0003677, GO:0043565, GO:0003700, GO:0000122, GO:0009952, GO:0030182, GO:0048705, GO:0005654, GO:0015630
TRINITY_DN80564_c1_g1	-0.388566	0.91715	-0.1885	0.961469	-0.577066	0.00707247	ENSOCUG00000012906	ENSMUSG00000023886	NA	GO:0005509, GO:0007165, GO:0005578
TRINITY_DN85948_c2_g1	-0.189331	1	-0.380963	0.407141	-0.570295	0.0334978	ENSOCUG00000000508	ENSMUSG00000026833	OLFM3	GO:0005615, GO:0005794, GO:0032281
TRINITY_DN81894_c0_g2	0.0508627	1	-0.602773	0.0276979	-0.55191	0.0580949	ENSOCUG00000002271	ENSMUSG00000031167	NA	GO:0003723, GO:0003676
TRINITY_DN85185_c1_g3	-0.323459	1	-0.215015	0.936775	-0.538473	0.0382391	ENSOCUG00000003689	ENSMUSG00000021806	NID2	GO:0005509, GO:0007160, GO:0005578, GO:0005604, GO:0005615, GO:0005886, GO:0031012
TRINITY_DN68617_c0_g2	1.19319	1	-1.70836	0.0264085	-0.515174	0.868674	ENSMUSG00000018707	ENSMUSG00000018707	Dync1h1	GO:0005524, GO:0030286, GO:0003777, GO:0007018, GO:0016887, GO:0005737, GO:0005737, GO:0000166, GO:0005856, GO:0030175, GO:0003774, GO:0031012, GO:0008569, GO:0045503, GO:0045505, GO:0005515, GO:0005874, GO:0007049, GO:0051301, GO:0060236, GO:0005813, GO:0003341, GO:0005874, GO:0060236, GO:0032388, GO:0032388, GO:0090235, GO:0090235, GO:1905832, GO:1905832, GO:0005868, GO:0005868, GO:0031122, GO:…
TRINITY_DN81072_c4_g1	0.644133	1	-1.15695	0.0175053	-0.512821	0.666625	ENSOCUG00000029374	NA	NA	GO:0046872, GO:0005622, GO:0003676, GO:0006355
TRINITY_DN83617_c0_g1	1.80442	1	-2.31391	0.0474516	-0.50949	0.941794	ENSOCUG00000004319	ENSMUSG00000020706	FTSJ3	GO:0008168, GO:0016740, GO:0005634, GO:0042254, GO:0005730, GO:0001510, GO:0032259, GO:0006364, GO:0008649, GO:0000453, GO:0031167, GO:0030688
TRINITY_DN97353_c0_g1	1.1479	1	-1.64827	0.039964	-0.50037	0.894276	ENSOCUG00000012667	ENSMUSG00000034088	HDLBP	GO:0003723, GO:0003676, GO:0005829, GO:0003723, GO:0003676
TRINITY_DN81015_c0_g1	0.397907	1	-0.884741	0.00112389	-0.486834	0.284017	ENSMUSG00000030409	ENSMUSG00000030409	Dmpk	GO:0005524, GO:0006468, GO:0004674, GO:0004672, GO:0016020, GO:0016021, GO:0016740, GO:0046872, GO:0005886, GO:0005886, GO:0005634, GO:0005515, GO:0005737, GO:0000166, GO:0005524, GO:0016301, GO:0016310, GO:0004674, GO:0005739, GO:0043666, GO:0005783, GO:0005789, GO:0016529, GO:0005524, GO:0005829, GO:0008016, GO:0006998, GO:0033017, GO:0033017, GO:0004674, GO:0005741, GO:0002028, GO:0010830, GO:…
TRINITY_DN76516_c0_g5	0.47909	1	-0.961024	0.0474516	-0.481933	0.665888	ENSOCUG00000008198	ENSMUSG00000038271	IFFO1	GO:0005198, GO:0005882
TRINITY_DN68270_c0_g1	0.28903	1	-0.751167	0.0361407	-0.462138	0.45965	ENSOCUG00000010718	ENSMUSG00000001131	TIMP1	GO:0010469, GO:0005576, GO:0008191, GO:0005125, GO:0008270, GO:0008284, GO:0010951, GO:0043086, GO:0051045, GO:1901164, GO:1905049, GO:2001044, GO:0005578, GO:0005604, GO:0005615
TRINITY_DN86241_c0_g3	2.23185	0.7128	-2.68823	0.0215837	-0.456374	0.957166	ENSOCUG00000000081	ENSMUSG00000020850	PRPF8	GO:0003723, GO:0017070, GO:0030623, GO:0070530, GO:0000244, GO:0000398, GO:0005634, GO:0005681, GO:0046540, GO:0071007, GO:0071013
TRINITY_DN115724_c0_g1	2.20255	0.511498	-2.63031	0.00920325	-0.427766	0.976096	ENSOCUG00000000409	ENSMUSG00000020241	COL6A2	GO:0070208, GO:0005576, GO:0005615, GO:0031012, GO:0032991
TRINITY_DN74832_c0_g2	0.374623	1	-0.785955	0.0040296	-0.411333	0.43716	ENSOCUG00000000927	ENSMUSG00000015850	ADAMTSL4	GO:0002020, GO:0008233, GO:0002064, GO:0006508, GO:0030198, GO:0043065, GO:0005578, GO:0005614, GO:0005615
TRINITY_DN84159_c0_g1	0.396864	1	-0.781768	0.0282683	-0.384904	0.65007	ENSMUSG00000031367	ENSMUSG00000031367	Ap1s2	GO:0006886, GO:0016192, GO:0030117, GO:0015031, GO:0016020, GO:0005794, GO:0005794, GO:0005515, GO:0030659, GO:0031410, GO:0043231, GO:0098793, GO:0050885, GO:0005905, GO:0060612, GO:0045444, GO:0008542, GO:0016192, GO:0036465, GO:0006886, GO:0016192, GO:0030117, GO:0015031, GO:0016020, GO:0008565, GO:0006886, GO:0016192, GO:0030117, GO:0015031, GO:0016020, GO:0008565, GO:0006886, GO:0016192, GO:…
TRINITY_DN81382_c0_g2	0.728896	1	-1.06724	0.0163422	-0.338346	0.893329	ENSOCUG00000009444	NA	ALDH1A1	GO:0008152, GO:0055114, GO:0016491, GO:0016620, GO:0004029, GO:0005829
TRINITY_DN85753_c0_g2	1.18181	0.342248	-1.4872	0.00470097	-0.30539	0.949253	ENSOCUG00000007302	ENSMUSG00000042254	CILP	GO:0043569, GO:0005615, GO:0031012
TRINITY_DN77138_c2_g1	0.853721	1	-1.13718	0.033583	-0.283458	0.949253	ENSMUSG00000004473	ENSMUSG00000004473	Clec11a	GO:0010469, GO:0005737, GO:0005576, GO:0005576, GO:0005576, GO:0030246, GO:0030246, GO:0008083, GO:0008083, GO:0008083, GO:0008284, GO:0008284, GO:0001503, GO:0008284, GO:0010469, GO:0005737, GO:0005576, GO:0005576, GO:0005576, GO:0030246, GO:0030246, GO:0008083, GO:0008083, GO:0008083, GO:0008284, GO:0008284, GO:0001503, GO:0008284
TRINITY_DN78023_c0_g1	0.962947	0.511498	-1.21704	0.0151168	-0.254097	0.958747	ENSOCUG00000009017	ENSMUSG00000021390	OGN	GO:0010469, GO:0005576, GO:0008083, GO:0005578, GO:0005615, GO:0031012
TRINITY_DN84922_c0_g1	0.540295	1	-0.764831	0.019861	-0.224535	0.915933	ENSOCUG00000006783	ENSMUSG00000001930	VWF	GO:0005576, GO:0002020, GO:0005178, GO:0005518, GO:0019865, GO:0042802, GO:0042803, GO:0047485, GO:0051087, GO:0007155, GO:0007596, GO:0007599, GO:0030168, GO:0031589, GO:0051260, GO:0005783, GO:0031012, GO:0033093
TRINITY_DN80597_c1_g2	0.908761	0.00714612	-0.845653	0.00402375	0.0631075	0.992233	ENSOCUG00000000049	ENSMUSG00000022887	MASP1	GO:0005509, GO:0016787, GO:0005576, GO:0008233, GO:0006508, GO:0004252, GO:0008236, GO:0042803, GO:0048306, GO:0001867, GO:0005615, GO:0005654, GO:0005829
TRINITY_DN84633_c0_g1	1.41627	0.000574487	-1.04908	0.019861	0.367194	0.801297	ENSOCUG00000014373	ENSMUSG00000042554	C4BPA	GO:0045732, GO:0045959, GO:0005615, GO:0044216
TRINITY_DN79303_c0_g1	-0.119882	1	0.58868	0.0450806	0.468798	0.204517	ENSOCUG00000005369	ENSMUSG00000008206	CERS4	GO:0016020, GO:0016021, GO:0005634, GO:0003677
TRINITY_DN77101_c0_g3	-0.132059	1	0.609338	0.0199066	0.477279	0.153565	ENSMUSG00000034930	ENSMUSG00000034930	Rtkn	GO:0017049, GO:0007266, GO:0032185, GO:0005622, GO:0007165, GO:0017049, GO:0007266, GO:0032185, GO:0000166, GO:0005525, GO:0017048, GO:0006915, GO:0042981, GO:0007266, GO:0007165, GO:0005515, GO:0005829, GO:0042981, GO:0005095, GO:0034260, GO:0005095, GO:0017049, GO:0017049, GO:0007266, GO:0005095, GO:0042981, GO:0007165, GO:0017049, GO:0007266, GO:0032185, GO:0000166, GO:0005525, GO:0017048, GO:…
TRINITY_DN83258_c0_g1	-0.101962	1	0.591161	0.019861	0.489199	0.105537	ENSOCUG00000005605	ENSMUSG00000038400	LDLRAD4	GO:0016020, GO:0016021, GO:0070412, GO:0010719, GO:0010991, GO:0030336, GO:0030512, GO:0060394, GO:0005654, GO:0043231, GO:0016020, GO:0016021
TRINITY_DN80499_c0_g1	0.465057	0.342248	0.0298497	0.999913	0.494907	0.0393323	ENSOCUG00000002622	ENSMUSG00000058354	KRT75	GO:0005198, GO:0005882, GO:0045095, GO:0002244, GO:0005622
TRINITY_DN86844_c1_g3	0.144521	1	0.358348	0.376693	0.502869	0.0449639	ENSOCUG00000015726	ENSMUSG00000068740	CELSR2	GO:0005509, GO:0016020, GO:0016021, GO:0007155, GO:0004871, GO:0004930, GO:0007165, GO:0007186, GO:0004888, GO:0007166, GO:0007156, GO:0005886, GO:0005509, GO:0016020, GO:0016021, GO:0007155, GO:0004871, GO:0004930, GO:0007165, GO:0007186, GO:0004888, GO:0007166, GO:0007156, GO:0005886
TRINITY_DN83377_c0_g1	-0.492453	1	1.0037	0.00254575	0.511245	0.486133	ENSOCUG00000026358	ENSMUSG00000032327	STRA6	GO:0035461, GO:0016020, GO:0016021, GO:0004872, GO:0090482, GO:0034632, GO:0001568, GO:0001822, GO:0003184, GO:0003281, GO:0007507, GO:0007612, GO:0007631, GO:0030324, GO:0030325, GO:0030540, GO:0034633, GO:0042297, GO:0043010, GO:0043583, GO:0043585, GO:0048286, GO:0048520, GO:0048546, GO:0048566, GO:0048589, GO:0048745, GO:0048844, GO:0050890, GO:0050905, GO:0060322, GO:0060323, GO:0060325, GO:…
TRINITY_DN83451_c1_g1	0.262275	1	0.274321	0.763781	0.536596	0.0313715	ENSOCUG00000006719	ENSMUSG00000033192	LPCAT2	GO:0005509, GO:0016020, GO:0016021, GO:0008152, GO:0016746, GO:0047184, GO:0047192, GO:0006663, GO:0036151, GO:0061024, GO:0005783, GO:0005795, GO:0005811
TRINITY_DN79269_c2_g1	0.199999	1	0.343994	0.486149	0.543992	0.0302803	ENSOCUG00000011781	ENSMUSG00000053654	KRT16	GO:0005198, GO:0005882, GO:0005200, GO:0002009, GO:0006954, GO:0007568, GO:0030216, GO:0030336, GO:0031424, GO:0042633, GO:0045087, GO:0045104, GO:0051546, GO:0061436, GO:0005856
TRINITY_DN86432_c0_g1	0.235863	1	0.312834	0.574766	0.548697	0.0200475	ENSOCUG00000016761	ENSMUSG00000022946	DOPEY2	GO:0050890
TRINITY_DN79937_c0_g4	-0.484661	1	1.03389	0.0257926	0.549224	0.624438	ENSOCUG00000003589	ENSMUSG00000004267	ENO2	GO:0000287, GO:0046872, GO:0006096, GO:0004634, GO:0000015, GO:0001917, GO:0005622, GO:0005737, GO:0005829, GO:0005886, GO:0016020, GO:0043025, GO:0043204, GO:0043209
TRINITY_DN86002_c0_g5	0.206871	1	0.352312	0.463618	0.559183	0.0243634	ENSOCUG00000013020	ENSMUSG00000023918	ADGRF4	GO:0016020, GO:0016021, GO:0004930, GO:0007186, GO:0004888, GO:0007166
TRINITY_DN84914_c0_g2	0.140805	1	0.439045	0.149234	0.57985	0.010351	ENSOCUG00000012591	ENSMUSG00000033685	UCP2	GO:0016020, GO:0016021, GO:0006839, GO:0031966, GO:0001666, GO:0051881, GO:0005739
TRINITY_DN78398_c0_g1	-0.0350435	1	0.634056	0.029236	0.599013	0.0488158	ENSOCUG00000024569	ENSMUSG00000115388	NA	GO:0005856
TRINITY_DN83572_c0_g1	0.202564	1	0.400047	0.247519	0.60261	0.00606081	ENSOCUG00000008002	ENSMUSG00000005949	CTNS	GO:0016020, GO:0016021, GO:0015184, GO:0002088, GO:0006749, GO:0007420, GO:0007616, GO:0007625, GO:0007628, GO:0008542, GO:0015811, GO:0046034, GO:0050890, GO:0005764, GO:0005765, GO:0005770, GO:0043231, GO:0045111
TRINITY_DN75849_c0_g1	0.125613	1	0.477465	0.168354	0.603078	0.0215802	ENSOCUG00000003260	ENSMUSG00000073758	NA	NA
TRINITY_DN86465_c0_g1	0.185763	1	0.433617	0.371844	0.619381	0.0359361	ENSOCUG00000000348	ENSMUSG00000021340	GPLD1	GO:0005576, GO:0004621, GO:0004630, GO:0002042, GO:0002430, GO:0006507, GO:0008285, GO:0008286, GO:0009749, GO:0010595, GO:0032869, GO:0035690, GO:0043065, GO:0045919, GO:0051044, GO:0071277, GO:0071397, GO:0071401, GO:0071467, GO:1900076, GO:0005615, GO:0005622, GO:0005737, GO:0043231
TRINITY_DN85114_c0_g1	0.151014	1	0.474655	0.174817	0.62567	0.014065	ENSOCUG00000008575	ENSMUSG00000003153	NA	GO:0005215, GO:0022857, GO:0055085, GO:0016020, GO:0016021, GO:0005355, GO:1904659
TRINITY_DN73924_c0_g1	0.0414933	1	0.592218	0.0793965	0.633711	0.0398414	ENSOCUG00000021689	ENSMUSG00000074155	KLK5	GO:0016787, GO:0008233, GO:0006508, GO:0004252, GO:0008236, GO:0002803, GO:0045745, GO:0005615, GO:0097209
TRINITY_DN79427_c0_g2	0.149232	1	0.489556	0.151632	0.638788	0.0126076	ENSOCUG00000003106	ENSMUSG00000000308	CKMT1B	GO:0000166, GO:0005524, GO:0016740, GO:0003824, GO:0016301, GO:0016772, GO:0016310, GO:0032091, GO:0043066, GO:0005739, GO:0043209
TRINITY_DN82165_c3_g1	-0.148534	1	0.787947	0.044452	0.639413	0.190129	ENSOCUG00000003048	ENSMUSG00000021573	NA	GO:0015631, GO:0001578, GO:0046785
TRINITY_DN76423_c7_g1	-0.246979	1	0.894485	0.00631075	0.647507	0.155977	ENSOCUG00000009347	ENSMUSG00000047904	SSTR2	GO:0016020, GO:0016021, GO:0004871, GO:0004930, GO:0007165, GO:0007186, GO:0004994, GO:0030165, GO:0007193, GO:0007218, GO:0038170, GO:0005829, GO:0005886
TRINITY_DN75854_c0_g1	1.00462	0.0380101	-0.349408	0.937359	0.655211	0.2655	ENSOCUG00000006131	ENSMUSG00000029309	SPARCL1	GO:0005509, GO:0005615, GO:0007165, GO:0005578, GO:0050840, GO:0005518, GO:0005576
TRINITY_DN84305_c0_g1	0.144013	1	0.511628	0.199458	0.655641	0.026655	ENSOCUG00000007348	ENSMUSG00000056632	DSG3	GO:0005509, GO:0016020, GO:0016021, GO:0007155, GO:0007156, GO:0005886
TRINITY_DN72001_c1_g1	0.121158	1	0.539547	0.199705	0.660705	0.0409142	ENSOCUG00000002014	ENSMUSG00000029759	PON2	GO:0005576, GO:0004064, GO:0042802, GO:0019439, GO:0005886
TRINITY_DN81156_c0_g1	0.143326	1	0.523557	0.145138	0.666883	0.01463	ENSOCUG00000011658	ENSMUSG00000047586	NCCRP1	GO:0008284, GO:0005737
TRINITY_DN84480_c0_g1	1.47797	2.32932e-07	-0.809622	0.0267912	0.668352	0.0788699	ENSOCUG00000004359	ENSMUSG00000026249	SERPINE2	GO:0005615, GO:0010951, GO:0004867, GO:0005102, GO:0005539, GO:0008201, GO:0007596, GO:0008285, GO:0009611, GO:0010466, GO:0010544, GO:0010757, GO:0010766, GO:0014067, GO:0021683, GO:0030195, GO:0030308, GO:0032940, GO:0033363, GO:0042177, GO:0042628, GO:0045861, GO:0045879, GO:0048505, GO:0048711, GO:0050974, GO:0051966, GO:0060291, GO:0060384, GO:0061108, GO:0090331, GO:0005576, GO:0005829, GO:…
TRINITY_DN86924_c2_g1	0.186232	1	0.483118	0.110997	0.66935	0.00256088	ENSOCUG00000009478	ENSMUSG00000022799	ARHGAP31	GO:0005622, GO:0007165, GO:0043547, GO:0005096, GO:0017124, GO:0007264, GO:0030027
TRINITY_DN72588_c0_g1	0.0114603	1	0.658627	0.033179	0.670087	0.026655	ENSOCUG00000016649	ENSMUSG00000034308	SDR42E1	GO:0016020, GO:0016021, GO:0016616, GO:0055114, GO:0016491, GO:0006694, GO:0003854
TRINITY_DN79908_c1_g1	0.891095	0.0263038	-0.215808	0.999913	0.675287	0.093288	ENSOCUG00000015162	ENSMUSG00000042436	MFAP4	GO:0009650, GO:0010712, GO:0048251, GO:0071493, GO:0097435, GO:0001527, GO:0005576, GO:0005615, GO:0031012, GO:0071953
TRINITY_DN82220_c1_g1	0.163019	1	0.514975	0.0427935	0.677994	0.000921919	ENSOCUG00000027209	ENSMUSG00000022885	ST6GAL1	GO:0016020, GO:0016021, GO:0016740, GO:0016757, GO:0005794, GO:0008373, GO:0006486, GO:0003835, GO:0006054, GO:0018279, GO:0097503
TRINITY_DN86052_c2_g1	0.287117	1	0.391799	0.600482	0.678916	0.0284554	ENSOCUG00000015511	ENSMUSG00000090121	ABHD12B	NA
TRINITY_DN85229_c4_g1	0.376567	1	0.303558	0.781344	0.680125	0.00822652	ENSOCUG00000000076	ENSMUSG00000038178	SLC43A2	GO:0055085, GO:0016020, GO:0016021, GO:0015179, GO:0015807, GO:1902475, GO:0005886
TRINITY_DN76764_c0_g1	0.309465	1	0.383969	0.420883	0.693434	0.00270728	ENSOCUG00000011014	ENSMUSG00000038168	P3H2	GO:0046872, GO:0005506, GO:0055114, GO:0016491, GO:0016705, GO:0031418, GO:0019797, GO:0008285, GO:0019511, GO:0032963, GO:0005604, GO:0005783, GO:0005794
TRINITY_DN76822_c0_g1	0.374869	1	0.323258	0.705143	0.698127	0.00534582	ENSOCUG00000003400	ENSMUSG00000044786	ZFP36	GO:0046872, GO:0003729, GO:0017091, GO:0035925, GO:0070063, GO:0071889, GO:0000122, GO:0000165, GO:0000288, GO:0000289, GO:0006357, GO:0009611, GO:0035278, GO:0035556, GO:0038066, GO:0043488, GO:0044344, GO:0045085, GO:0045600, GO:0045638, GO:0050728, GO:0050779, GO:0060213, GO:0061014, GO:0061158, GO:0071222, GO:0071356, GO:1900153, GO:1904246, GO:0005634, GO:0005737, GO:0005829, GO:0030014, GO:…
TRINITY_DN85157_c7_g3	0.231081	1	0.467903	0.106657	0.698985	0.000657335	ENSOCUG00000011781	ENSMUSG00000053797	KRT16	GO:0005198, GO:0005882, GO:0005200, GO:0002009, GO:0006954, GO:0007568, GO:0030216, GO:0030336, GO:0031424, GO:0042633, GO:0045087, GO:0045104, GO:0051546, GO:0061436, GO:0005856
TRINITY_DN85206_c0_g1	0.267672	1	0.436146	0.484745	0.703818	0.0240335	ENSOCUG00000005319	NA	IL1F10	GO:0005125, GO:0006955, GO:0010469, GO:0005576, GO:0005615, GO:0006954, GO:0005149
TRINITY_DN78042_c1_g1	-0.0293587	1	0.741768	0.0443569	0.712409	0.057228	ENSMUSG00000038415	ENSMUSG00000038415	Foxq1	GO:0006355, GO:0003700, GO:0043565, GO:0003677, GO:0005634, GO:0006351, GO:0005634, GO:0030154, GO:0000978, GO:0001078, GO:0000122, GO:0031069
TRINITY_DN86124_c1_g1	0.417011	1	0.311348	0.886728	0.728358	0.0255157	ENSOCUG00000000133	ENSMUSG00000035356	NFKBIZ	GO:0006954, GO:0005634, GO:0016607, GO:0036464
TRINITY_DN81138_c0_g1	0.437022	1	0.299127	0.929607	0.73615	0.036489	ENSOCUG00000006105	ENSMUSG00000021803	CDHR1	GO:0005509, GO:0016020, GO:0016021, GO:0007155, GO:0007156, GO:0005886, GO:0005509, GO:0016020, GO:0016021, GO:0007155, GO:0007156, GO:0005886, GO:0008594, GO:0009987, GO:0035845, GO:0045494, GO:0005887, GO:0042622
TRINITY_DN79040_c0_g3	0.476433	1	0.26316	0.9719	0.739593	0.0261229	ENSOCUG00000000792	ENSMUSG00000006154	EPS8	GO:0003779, GO:0009967, GO:0051016, GO:0035591, GO:0048365, GO:0008344, GO:0008360, GO:0010458, GO:0016601, GO:0030832, GO:0031532, GO:0036336, GO:0048149, GO:0051017, GO:0051764, GO:0070358, GO:1990830, GO:0005903, GO:0005938, GO:0014069, GO:0017146, GO:0032420, GO:0032421, GO:0032426, GO:0032587, GO:0045202
TRINITY_DN81531_c0_g1	0.519028	0.991869	0.222053	0.999913	0.741081	0.0193404	ENSOCUG00000010856	ENSMUSG00000042677	ZC3H12A	GO:0090503, GO:0003677, GO:0003682, GO:0003723, GO:0003729, GO:0003730, GO:0004521, GO:0004532, GO:0004540, GO:0004843, GO:0035198, GO:0035613, GO:0035925, GO:0043022, GO:0000294, GO:0001933, GO:0002230, GO:0002757, GO:0006974, GO:0010468, GO:0010508, GO:0010595, GO:0010628, GO:0010629, GO:0010656, GO:0010884, GO:0010942, GO:0016579, GO:0032088, GO:0032715, GO:0032720, GO:0034599, GO:0042149, GO:…
TRINITY_DN80977_c0_g1	0.293989	1	0.45156	0.57154	0.745549	0.0333966	ENSOCUG00000001230	ENSMUSG00000024066	XDH	GO:0046872, GO:0005506, GO:0055114, GO:0016491, GO:0050660, GO:0051536, GO:0022900, GO:0009055, GO:0043546, GO:0004854, GO:0004855, GO:0016614, GO:0042803, GO:0051537, GO:0001933, GO:0001937, GO:0006919, GO:0007595, GO:0009115, GO:0010629, GO:0030856, GO:0045602, GO:0051898, GO:1900745, GO:1900747, GO:2000379, GO:2001213, GO:0016529
TRINITY_DN85871_c0_g1	-0.358881	1	1.10566	1.22221e-05	0.746777	0.0176528	ENSOCUG00000015546	ENSMUSG00000041771	SLC24A4	GO:0055085, GO:0016020, GO:0016021, GO:0005887, GO:0006811, GO:0035725, GO:0008273
TRINITY_DN84595_c0_g1	0.198247	1	0.556	0.0319094	0.754247	0.000292781	ENSOCUG00000014443	ENSMUSG00000067001	SERPINB7	GO:0005615
TRINITY_DN82855_c2_g2	0.379972	1	0.377543	0.804155	0.757515	0.0359361	ENSOCUG00000029183	ENSMUSG00000086228	UBAP1L	NA
TRINITY_DN84363_c2_g3	0.534372	0.511498	0.225113	0.965972	0.759485	0.00196158	ENSOCUG00000001169	ENSMUSG00000026678	RGS5	GO:0005829
TRINITY_DN78256_c0_g1	0.403134	1	0.356462	0.869294	0.759596	0.0473798	ENSOCUG00000008633	ENSMUSG00000066042	MED18	GO:0005634, GO:0006351, GO:0006355, GO:0006357, GO:0001104, GO:0016592
TRINITY_DN81824_c1_g3	0.102394	1	0.659234	0.00897278	0.761628	0.000890755	ENSOCUG00000009209	ENSMUSG00000025330	PADI4	GO:0005509, GO:0005737, GO:0004668, GO:0018101, GO:0016990, GO:0034618, GO:0042803, GO:0006325, GO:0006334, GO:0006338, GO:0019546, GO:0019827, GO:0036413, GO:0036414, GO:0005634, GO:0032991
TRINITY_DN79230_c0_g2	0.398037	1	0.366523	0.798269	0.76456	0.0258798	ENSOCUG00000007999	ENSMUSG00000024190	DUSP1	GO:0016787, GO:0004721, GO:0004725, GO:0008138, GO:0016791, GO:0017017, GO:0000188, GO:0006470, GO:0016311, GO:0035335, GO:0043407, GO:0005634, GO:0005737
TRINITY_DN84067_c0_g1	0.194989	1	0.57794	0.0790683	0.772929	0.00217568	ENSOCUG00000009461	ENSMUSG00000037681	ESYT3	GO:0016020, GO:0016021, GO:0008289, GO:0006869, GO:0061817, GO:0005887, GO:0031227, GO:0031234, GO:0044232
TRINITY_DN84190_c0_g1	0.00720334	1	0.767323	0.000579025	0.774526	0.000455674	ENSOCUG00000025830	ENSMUSG00000035547	CAPN5	GO:0016787, GO:0005622, GO:0008233, GO:0008234, GO:0006508, GO:0004198, GO:0009986
TRINITY_DN81533_c0_g1	0.532383	1	0.242882	0.999913	0.775265	0.0333185	ENSOCUG00000004126	ENSMUSG00000028749	PLA2G2F	GO:0005509, GO:0016787, GO:0005576, GO:0006644, GO:0006629, GO:0016042, GO:0004623, GO:0102567, GO:0102568, GO:0050482, GO:0042130
TRINITY_DN85672_c0_g1	0.246887	1	0.535076	0.443897	0.781963	0.0449582	ENSOCUG00000003606	ENSMUSG00000041642	KIF21B	GO:0000166, GO:0005524, GO:0008017, GO:0003777, GO:0007018, GO:0003774
TRINITY_DN81203_c9_g2	0.379941	1	0.430824	0.395701	0.810765	0.000929725	ENSOCUG00000000981	ENSMUSG00000034570	INPP5J	GO:0016787, GO:0046856, GO:0034485, GO:0010977, GO:0033137, GO:0001726, GO:0005737, GO:0005886, GO:0030426, GO:0043198
TRINITY_DN84244_c1_g2	0.190722	1	0.627676	0.0127332	0.818398	0.000123227	ENSOCUG00000000076	ENSMUSG00000038178	SLC43A2	GO:0055085, GO:0016020, GO:0016021, GO:0015179, GO:0015807, GO:1902475, GO:0005886
TRINITY_DN86738_c1_g1	0.15997	1	0.658872	0.126574	0.818842	0.0165985	ENSOCUG00000013079	ENSMUSG00000046095	KRT32	GO:0005198, GO:0005882
TRINITY_DN81008_c0_g3	0.249471	1	0.572383	0.380554	0.821854	0.0326392	ENSOCUG00000006162	ENSMUSG00000017756	SLC12A6	GO:0005215, GO:0055085, GO:0016020, GO:0016021, GO:0005887, GO:1902476, GO:0006811, GO:0071805, GO:0015377, GO:0015379, GO:0071477
TRINITY_DN83879_c0_g1	0.0645531	1	0.759936	0.0474707	0.824489	0.0189711	ENSOCUG00000014031	ENSMUSG00000027403	TGM6	GO:0046872, GO:0003810, GO:0018149, GO:0005737, GO:0046872, GO:0003810, GO:0018149
TRINITY_DN84908_c1_g1	0.217675	1	0.608663	0.279115	0.826338	0.0313715	ENSOCUG00000014031	ENSMUSG00000027403	TGM6	GO:0046872, GO:0003810, GO:0018149, GO:0005737, GO:0046872, GO:0003810, GO:0018149
TRINITY_DN79533_c0_g1	0.313193	1	0.517201	0.501755	0.830394	0.0258798	ENSOCUG00000017143	ENSMUSG00000041567	SERPINA12	GO:0005615, GO:0014068, GO:0045721, GO:0046628, GO:0051055, GO:0090181, GO:0090207, GO:0005886
TRINITY_DN83826_c0_g1	0.297624	1	0.53327	0.533425	0.830894	0.040436	ENSOCUG00000011139	ENSMUSG00000046971	PLA2G4F	GO:0046872, GO:0016787, GO:0008152, GO:0005737, GO:0006629, GO:0016042, GO:0004623, GO:0102567, GO:0102568, GO:0004620, GO:0004622, GO:0047498, GO:0001516, GO:0009395, GO:0015908, GO:0050482, GO:0071236, GO:0071407, GO:0005829, GO:0031982, GO:0032587
TRINITY_DN86535_c1_g1	0.24113	1	0.590359	0.170981	0.831489	0.00589112	ENSOCUG00000015168	ENSMUSG00000029134	PLB1	GO:0016020, GO:0016021, GO:0006629, GO:0016298, GO:0016788, GO:2000344
TRINITY_DN69617_c0_g1	0.264687	1	0.574097	0.117444	0.838785	0.00127574	ENSOCUG00000024530	ENSMUSG00000040564	APOC1	GO:0005576, GO:0004859, GO:0005504, GO:0055102, GO:0006641, GO:0008203, GO:0010900, GO:0010916, GO:0032375, GO:0033344, GO:0033700, GO:0034369, GO:0034382, GO:0034447, GO:0042157, GO:0045717, GO:0045833, GO:0048261, GO:0050995, GO:0051005, GO:0005783, GO:0034361, GO:0034364
TRINITY_DN79387_c0_g1	0.234425	1	0.606544	0.096511	0.840969	0.00191114	ENSOCUG00000000831	ENSMUSG00000025279	DNASE1L3	GO:0016787, GO:0004518, GO:0004519, GO:0004536, GO:0006308, GO:0000737, GO:0002283, GO:0002673, GO:0006309, GO:0010623, GO:0070948, GO:0005634, GO:0005783
TRINITY_DN78954_c1_g2	0.229262	1	0.618977	0.222095	0.848239	0.0178994	ENSOCUG00000011836	ENSMUSG00000049133	FLG2	GO:0005509, GO:0046872, GO:0005198, GO:0046914, GO:0061436, GO:0005737
TRINITY_DN85676_c1_g2	0.289134	1	0.559479	0.17281	0.848613	0.00222304	ENSOCUG00000009279	ENSMUSG00000015243	ABCA1	GO:0055085, GO:0016020, GO:0016021, GO:0000166, GO:0005524, GO:0016887, GO:0042626, GO:0098656, GO:0005102, GO:0005548, GO:0008509, GO:0017127, GO:0019905, GO:0031267, GO:0034185, GO:0034186, GO:0034188, GO:0051117, GO:0090554, GO:0090556, GO:0002790, GO:0006497, GO:0006911, GO:0007040, GO:0007186, GO:0007189, GO:0008203, GO:0010875, GO:0016197, GO:0032367, GO:0032489, GO:0033344, GO:0033700, GO:…
TRINITY_DN85864_c3_g2	0.142393	1	0.707098	0.116525	0.849491	0.0193404	ENSOCUG00000017394	ENSMUSG00000000216	SCNN1G	GO:0016020, GO:0016021, GO:0006814, GO:0006811, GO:0005272, GO:0015280, GO:0005216, GO:0050699, GO:0035725, GO:0050891, GO:0055078, GO:0005654, GO:0005886, GO:0005887, GO:0009897, GO:0034706, GO:0070062
TRINITY_DN86386_c1_g1	0.117997	1	0.732172	0.0574253	0.850168	0.011914	ENSOCUG00000012991	ENSMUSG00000020571	PDIA6	GO:0055114, GO:0016853, GO:0045454, GO:0015037, GO:0005615, GO:0005783, GO:0005793, GO:0005829
TRINITY_DN81565_c0_g1	0.28367	1	0.570718	0.0338384	0.854388	3.55875e-05	ENSMUSG00000043165	ENSMUSG00000043165	Lor	NA
TRINITY_DN76896_c1_g1	0.502653	1	0.386674	0.693672	0.889327	0.00189473	ENSOCUG00000003863	ENSMUSG00000024610	CD74	GO:0016020, GO:0016021, GO:0006955, GO:0006886, GO:0019882, GO:0001540, GO:0004896, GO:0019955, GO:0023026, GO:0035718, GO:0042289, GO:0042609, GO:0042658, GO:0044183, GO:0050998, GO:0001516, GO:0001934, GO:0001961, GO:0002606, GO:0002792, GO:0002830, GO:0002906, GO:0006952, GO:0007165, GO:0008283, GO:0016064, GO:0019886, GO:0030890, GO:0033674, GO:0035691, GO:0043066, GO:0043123, GO:0043410, GO:…
TRINITY_DN78567_c0_g1	0.187209	1	0.728899	0.182799	0.916108	0.0286247	ENSOCUG00000010107	ENSMUSG00000017697	ADA	GO:0019239, GO:0009168, GO:0004000, GO:0008270, GO:0001666, GO:0001701, GO:0001829, GO:0001889, GO:0001890, GO:0002314, GO:0002636, GO:0002686, GO:0002906, GO:0006154, GO:0006157, GO:0010460, GO:0030324, GO:0030890, GO:0032261, GO:0033089, GO:0033632, GO:0042110, GO:0043066, GO:0045580, GO:0045582, GO:0045987, GO:0046061, GO:0046101, GO:0046103, GO:0046111, GO:0046638, GO:0048286, GO:0048541, GO:…
TRINITY_DN71926_c0_g2	-0.160972	1	1.10218	0.00040918	0.941209	0.00569439	ENSMUSG00000038415	ENSMUSG00000038415	Foxq1	GO:0006355, GO:0003700, GO:0043565, GO:0003677, GO:0005634, GO:0006351, GO:0005634, GO:0030154, GO:0000978, GO:0001078, GO:0000122, GO:0031069
TRINITY_DN77003_c0_g1	0.258603	1	0.685423	0.123923	0.944026	0.00309775	ENSOCUG00000003031	ENSMUSG00000073987	GGH	GO:0016787, GO:0006508, GO:0008242, GO:0034722, GO:0005615
TRINITY_DN84184_c2_g1	0.119516	1	0.825837	0.00171452	0.945353	0.000100493	ENSOCUG00000000501	ENSMUSG00000049548	KRT82	GO:0005198, GO:0005882, GO:0045095
TRINITY_DN79640_c0_g1	0.583099	1	0.365983	0.965972	0.949082	0.0449639	ENSOCUG00000000098	ENSMUSG00000019838	SLC16A10	GO:0055085, GO:0016020, GO:0016021, GO:0005887, GO:0015173, GO:0015349, GO:0015801, GO:0070327
TRINITY_DN77469_c0_g3	0.13447	1	0.815431	0.0326122	0.949901	0.00487231	ENSOCUG00000011836	ENSMUSG00000049133	FLG2	GO:0005509, GO:0046872, GO:0005198, GO:0046914, GO:0061436, GO:0005737
TRINITY_DN85506_c0_g1	0.18015	1	0.795004	0.141417	0.975154	0.0206602	ENSOCUG00000008401	ENSMUSG00000030873	SCNN1B	GO:0016020, GO:0016021, GO:0006814, GO:0006811, GO:0005272, GO:0015280, GO:0050699, GO:0035725, GO:0050891, GO:0055078, GO:0005887, GO:0009897, GO:0034706, GO:0070062
TRINITY_DN84298_c2_g1	0.399361	1	0.579782	0.169299	0.979143	0.000248992	ENSOCUG00000007488	ENSMUSG00000006342	SUSD2	GO:0016020, GO:0016021, GO:0006955, GO:0005044, GO:0006898, GO:0030247, GO:0051782, GO:1902807, GO:0005886
TRINITY_DN81981_c0_g1	0.303031	1	0.679842	0.460752	0.982873	0.0473641	ENSOCUG00000008628	ENSMUSG00000043286	PNPLA1	GO:0016787, GO:0008152, GO:0006629, GO:0016042, GO:0005737
TRINITY_DN75485_c0_g1	0.376436	1	0.612321	0.199705	0.988757	0.00117992	ENSOCUG00000017782	ENSMUSG00000015405	ACE2	GO:0016020, GO:0016021, GO:0046872, GO:0016787, GO:0008233, GO:0006508, GO:0008237, GO:0046718, GO:0004180, GO:0008241, GO:0001618, GO:0004175, GO:0003051, GO:0003081, GO:0015827, GO:0032800, GO:0046813, GO:0060452, GO:1903598, GO:1903779, GO:0005576, GO:0005615, GO:0005737, GO:0005886, GO:0009986
TRINITY_DN75627_c0_g1	0.238137	1	0.751744	0.149355	0.989881	0.00894224	ENSOCUG00000015368	ENSMUSG00000051225	FAM83A	GO:0019901, GO:0036312, GO:0007173, GO:0008283
TRINITY_DN81203_c9_g1	0.273398	1	0.725533	0.0261067	0.998931	0.000162867	ENSOCUG00000004123	ENSMUSG00000034579	PLA2G3	GO:0005576, GO:0006644, GO:0004623, GO:0050482, GO:0042629, GO:0001675, GO:0007288, GO:0019372, GO:0043303, GO:0046470, GO:0048468, GO:0060271, GO:0005814
TRINITY_DN79941_c0_g1	0.398118	1	0.606558	0.0640531	1.00468	1.0525e-05	ENSOCUG00000015368	ENSMUSG00000051225	FAM83A	GO:0019901, GO:0036312, GO:0007173, GO:0008283
TRINITY_DN81886_c0_g1	0.639051	1	0.382908	0.936775	1.02196	0.0104127	ENSOCUG00000017569	ENSMUSG00000011034	SLC5A1	GO:0022857, GO:0055085, GO:0016020, GO:0016021, GO:0005412, GO:1904659
TRINITY_DN75839_c0_g1	0.482354	1	0.544681	0.466472	1.02703	0.00308351	ENSOCUG00000009103	ENSMUSG00000036594	RLA-DR-ALPHA	GO:0016020, GO:0016021, GO:0006955, GO:0002376, GO:0002504, GO:0019882, GO:0042613, GO:0042605, GO:0002503, GO:0002506, GO:0050890, GO:0005764, GO:0005765, GO:0005886, GO:0009986, GO:0031902
TRINITY_DN81566_c0_g1	0.110881	1	0.927557	9.84045e-05	1.03844	4.09922e-06	ENSOCUG00000015200	ENSMUSG00000090314	C1orf68	NA
TRINITY_DN77263_c2_g1	0.0769724	1	0.962999	0.000431025	1.03997	7.04695e-05	ENSOCUG00000000501	ENSMUSG00000049548	KRT82	GO:0005198, GO:0005882, GO:0045095
TRINITY_DN82729_c0_g1	0.462032	1	0.578628	0.738842	1.04066	0.047989	ENSOCUG00000009253	NA	NA	GO:0003824, GO:0004056, GO:0006520, GO:0007626, GO:0009791, GO:0019676, GO:0042450
TRINITY_DN85804_c0_g2	0.527291	1	0.514033	0.684732	1.04132	0.0125881	ENSMUSG00000002985	ENSMUSG00000002985	Apoe	GO:0005576, GO:0008289, GO:0006869, GO:0042157, GO:0042632, GO:0070328, GO:0097006, GO:0072562, GO:0005615, GO:0005615, GO:0005794, GO:0008201, GO:0005515, GO:0010468, GO:0042802, GO:0042803, GO:0002021, GO:0005576, GO:0031012, GO:0007186, GO:0005886, GO:0098869, GO:0006629, GO:0005783, GO:0006979, GO:0060999, GO:0034364, GO:0006641, GO:0006874, GO:0042632, GO:0042632, GO:0005829, GO:0008201, GO:…
TRINITY_DN77469_c0_g1	0.0432293	1	1.00444	0.00197991	1.04767	0.000901393	ENSOCUG00000011836	ENSMUSG00000049133	FLG2	GO:0005509, GO:0046872, GO:0005198, GO:0046914, GO:0061436, GO:0005737
TRINITY_DN74271_c0_g1	0.321156	1	0.734643	0.422452	1.0558	0.0405598	ENSOCUG00000006596	ENSMUSG00000027221	CHST1	GO:0016740, GO:0005975, GO:0008146, GO:0000139, GO:0045130, GO:0006012, GO:0006790, GO:0042339
TRINITY_DN85565_c2_g4	0.0857157	1	1.00534	7.22217e-07	1.09105	3.27251e-08	ENSOCUG00000029663	ENSMUSG00000067594	NA	GO:0005198, GO:0005882, GO:0045095, GO:0050728, GO:0061436
TRINITY_DN81018_c0_g2	0.216627	1	0.874771	0.242682	1.0914	0.0492038	ENSOCUG00000005959	ENSMUSG00000032807	ALOX12B	GO:0046872, GO:0005506, GO:0055114, GO:0016491, GO:0016702, GO:0051213, GO:0003824, GO:0004052, GO:1990136, GO:0006497, GO:0006665, GO:0010628, GO:0019369, GO:0019372, GO:0043410, GO:0043651, GO:0046513, GO:0061436, GO:0070257
TRINITY_DN84904_c0_g1	0.630635	1	0.464344	0.815039	1.09498	0.00860142	ENSOCUG00000005528	ENSMUSG00000020017	HAL	GO:0005737, GO:0003824, GO:0016829, GO:0004397, GO:0016841, GO:0006547, GO:0006548, GO:0019556, GO:0019557
TRINITY_DN76291_c0_g2	0.183141	1	0.915238	0.120693	1.09838	0.020297	ENSOCUG00000015700	ENSMUSG00000073400	TRIM26	GO:0008270, GO:0046872, GO:0005622, GO:0045087, GO:0046597, GO:0051091, GO:1902187, GO:0005737
TRINITY_DN79390_c0_g1	-0.0461159	1	1.14475	0.012033	1.09863	0.0211522	ENSOCUG00000004447	ENSMUSG00000028766	ALPL	GO:0016787, GO:0008152, GO:0003824, GO:0016791, GO:0016311, GO:0004035, GO:0016462, GO:0001958, GO:0003006, GO:0033280, GO:0046677, GO:0071407, GO:0005578, GO:0005886, GO:0065010
TRINITY_DN80556_c1_g2	0.383695	1	0.741903	0.306684	1.1256	0.00806908	ENSOCUG00000003996	ENSMUSG00000060621	KIDINS220	GO:0016020, GO:0016021, GO:0001701, GO:0048813
TRINITY_DN71054_c0_g1	0.289596	1	0.836681	0.012429	1.12628	5.72948e-05	ENSOCUG00000003970	ENSMUSG00000022658	TAGLN3	GO:0051015, GO:0000122, GO:0005634, GO:0043209
TRINITY_DN76497_c9_g2	1.3766	0.0219601	-0.247576	0.999913	1.12902	0.0317228	ENSOCUG00000014146	ENSMUSG00000096421	NA	GO:0045095
TRINITY_DN80090_c0_g1	0.334015	1	0.795213	0.216826	1.12923	0.0088865	ENSOCUG00000008466	ENSMUSG00000034271	JDP2	GO:0006355, GO:0005634, GO:0003677, GO:0003700, GO:0006357, GO:0000978, GO:0001078, GO:0003682, GO:0000122, GO:0031063, GO:0031065, GO:0045599
TRINITY_DN79595_c1_g3	0.0989165	1	1.03724	5.99507e-07	1.13616	1.8303e-08	ENSOCUG00000012774	ENSMUSG00000067594	KRT4	GO:0005198, GO:0005882, GO:0045095, GO:0007010, GO:0030855, GO:0050680, GO:0009986, GO:0045111
TRINITY_DN83947_c2_g1	0.268529	1	0.878617	0.10261	1.14715	0.00634522	ENSOCUG00000009646	ENSMUSG00000019368	NA	NA
TRINITY_DN81820_c0_g1	0.217547	1	0.932401	0.0622192	1.14995	0.00627633	ENSOCUG00000026273	ENSMUSG00000066363	SERPINA3	GO:0005615
TRINITY_DN83928_c1_g1	-0.0115009	1	1.16794	0.00558706	1.15644	0.00624734	ENSOCUG00000002612	ENSMUSG00000044294	KRT84	GO:0005198, GO:0005882, GO:0045095, GO:0030280, GO:0045616, GO:0045111
TRINITY_DN80819_c4_g1	2.0205	0.0109222	-0.858567	0.822036	1.16193	0.204631	ENSOCUG00000029501	NA	NA	GO:0003676
TRINITY_DN85399_c0_g3	0.640009	0.991832	0.534428	0.578322	1.17444	0.000566128	ENSOCUG00000010489	ENSMUSG00000049709	NLRP10	GO:0003924, GO:0016887, GO:0002827, GO:0050717, GO:0050729, GO:0050829, GO:0050832, GO:1900426, GO:2000318, GO:2000484, GO:2000778, GO:0005737, GO:0019897
TRINITY_DN78299_c2_g1	-0.168312	1	1.37293	0.0262286	1.20461	0.0759698	ENSOCUG00000029748	ENSMUSG00000101725	NA	GO:0008270, GO:0003676, GO:0090502, GO:0004523, GO:0015074
TRINITY_DN79857_c0_g1	-0.276064	1	1.49613	0.0402902	1.22007	0.180493	ENSOCUG00000005408	ENSMUSG00000039013	NA	GO:0016020, GO:0016021
TRINITY_DN81475_c0_g1	0.707391	0.511498	0.516754	0.574766	1.22414	7.83362e-05	ENSOCUG00000001396	ENSMUSG00000060586	NA	GO:0016020, GO:0016021, GO:0006955, GO:0002376, GO:0002504, GO:0019882, GO:0042613
TRINITY_DN86627_c0_g1	0.263704	1	0.962651	0.00158001	1.22635	4.92478e-06	ENSOCUG00000013625	ENSMUSG00000027978	PRSS12	GO:0016020, GO:0016787, GO:0008233, GO:0006508, GO:0004252, GO:0008236, GO:0005044, GO:0006898
TRINITY_DN85565_c2_g1	0.0287544	1	1.22105	0.057633	1.24981	0.0429827	ENSOCUG00000002612	ENSMUSG00000044294	KRT84	GO:0005198, GO:0005882, GO:0045095, GO:0030280, GO:0045616, GO:0045111
TRINITY_DN73744_c0_g2	0.132994	1	1.12926	1.54011e-07	1.26225	1.20913e-09	ENSOCUG00000021700	ENSMUSG00000045502	NA	GO:0016020, GO:0016021, GO:0004871, GO:0004930, GO:0007165, GO:0007186, GO:0035590, GO:0001614, GO:0005525
TRINITY_DN79466_c0_g1	-0.0737132	1	1.35388	0.00858395	1.28016	0.0153334	ENSOCUG00000012634	ENSMUSG00000020651	SLC26A4	GO:0055085, GO:0016020, GO:0016021, GO:0008271, GO:0015116, GO:0008272, GO:1902358, GO:0098656, GO:0006885, GO:0032880, GO:0016324, GO:0031526, GO:0070062
TRINITY_DN76673_c1_g1	0.0235494	1	1.27494	0.00128076	1.29849	0.000847696	ENSOCUG00000002612	ENSMUSG00000044294	KRT84	GO:0005198, GO:0005882, GO:0045095, GO:0030280, GO:0045616, GO:0045111
TRINITY_DN86673_c0_g1	0.620643	1	0.696178	0.196081	1.31682	4.9993e-05	ENSOCUG00000007374	ENSMUSG00000022229	ATP12A	GO:0016020, GO:0016021, GO:0000166, GO:0005524, GO:0046872, GO:0006814, GO:0016787, GO:0006811, GO:0006813, GO:0099132, GO:0019829, GO:0005391, GO:0006885, GO:0010248, GO:0055075, GO:0016323
TRINITY_DN81244_c3_g3	0.0867302	1	1.23167	0.000122896	1.3184	1.81294e-05	ENSOCUG00000003477	ENSMUSG00000050423	PPP1R3B	GO:0005975, GO:0000164, GO:0019888, GO:0043666, GO:0005977, GO:0005981
TRINITY_DN80843_c2_g2	0.15199	1	1.17553	0.0396536	1.32752	0.007806	ENSMUSG00000090486	ENSMUSG00000090486	BC035947	GO:0016020, GO:0016021
TRINITY_DN86219_c13_g1	0.184873	1	1.14558	0.00325858	1.33045	0.000175378	ENSOCUG00000009954	ENSMUSG00000035930	CHST4	GO:0016740, GO:0005975, GO:0008146, GO:0000139, GO:0001517, GO:0006044, GO:0006790, GO:0005802
TRINITY_DN78043_c2_g1	-0.0359914	1	1.40451	0.00056034	1.36851	0.000911414	ENSOCUG00000003544	ENSMUSG00000027375	MAL	GO:0016020, GO:0016021, GO:0019911, GO:1902043, GO:0005783, GO:0045121
TRINITY_DN83010_c0_g1	0.219602	1	1.17853	0.11452	1.39814	0.0188319	ENSOCUG00000007089	ENSMUSG00000035486	PLK2	GO:0000166, GO:0005524, GO:0016740, GO:0016301, GO:0016310, GO:0004672, GO:0006468, GO:0004674, GO:0043008, GO:0000082, GO:0000278, GO:0007052, GO:0007093, GO:0007613, GO:0010508, GO:0016525, GO:0018105, GO:0043066, GO:0045732, GO:0046599, GO:0048167, GO:0071866, GO:0090050, GO:2000773, GO:0000785, GO:0005737, GO:0005813, GO:0005814
TRINITY_DN77454_c0_g1	0.0691533	1	1.33668	0.062225	1.40584	0.0350695	ENSOCUG00000007502	ENSMUSG00000003051	ELF3	GO:0005634, GO:0006355, GO:0003677, GO:0043565, GO:0003700, GO:0006366, GO:0006954, GO:0000978, GO:0001077, GO:0003713, GO:0001824, GO:0009653, GO:0030198, GO:0030855, GO:0045892, GO:0045893, GO:0045944, GO:0060056, GO:0005654, GO:0005794, GO:0005829
TRINITY_DN82676_c0_g1	0.247452	1	1.23313	0.001425	1.48058	3.28364e-05	ENSMUSG00000026936	ENSMUSG00000026936	Lcn3	GO:0036094
TRINITY_DN77959_c9_g1	0.113167	1	1.37615	0.00314649	1.48932	0.000578097	ENSOCUG00000003214	ENSMUSG00000082361	BTC	GO:0016020, GO:0016021, GO:0008284, GO:0043066
TRINITY_DN78609_c0_g1	0.122062	1	1.41727	0.0183229	1.53933	0.00528742	ENSOCUG00000029448	ENSMUSG00000091896	UBE2D2	GO:0000166, GO:0005524, GO:0004842, GO:0061631, GO:0000209, GO:0016567, GO:0051865, GO:0070936, GO:0000151, GO:0032991
TRINITY_DN73204_c0_g1	0.525932	1	1.04901	0.320258	1.57494	0.00790177	ENSOCUG00000021974	ENSMUSG00000020734	GRIN2C	GO:0016020, GO:0016021, GO:0005886, GO:0005622, GO:0006811, GO:0004872, GO:0004970, GO:0005216, GO:0005234, GO:0035235, GO:0098794, GO:0019722, GO:0004972, GO:0005261, GO:0022849, GO:0009611, GO:0033058, GO:0042177, GO:0042391, GO:0050885, GO:0060079, GO:0097553, GO:1903539, GO:0005887, GO:0017146
TRINITY_DN72169_c0_g1	0.20348	1	1.54164	0.0219869	1.74512	0.00278514	ENSMUSG00000051748	ENSMUSG00000051748	Wfdc21	GO:0005576, GO:0030414, GO:0005615, GO:0010466, GO:0043085, GO:0032496, GO:0034612, GO:0050872, GO:0008047
TRINITY_DN78361_c7_g1	0.676608	1	1.08846	0.555123	1.76507	0.026655	ENSOCUG00000000877	ENSMUSG00000013974	NA	GO:0016020, GO:0016021
TRINITY_DN73663_c0_g1	0.600323	1	1.19347	0.423302	1.79379	0.0138706	ENSOCUG00000029419	ENSMUSG00000084897	NA	GO:0016020, GO:0016021
TRINITY_DN69438_c0_g1	-0.10468	1	1.94175	0.000143877	1.83707	0.00043968	ENSMUSG00000050423	ENSMUSG00000050423	Ppp1r3g	GO:0005515, GO:0005737, GO:0042593, GO:0042593, GO:0019903, GO:0045725, GO:0045725, GO:2001069, GO:2000467, GO:2000467, GO:0005515, GO:0005737, GO:0042593, GO:0042593, GO:0019903, GO:0045725, GO:0045725, GO:2001069, GO:2000467, GO:2000467
TRINITY_DN73429_c0_g1	0.658284	1	1.1904	0.332823	1.84868	0.0257304	ENSOCUG00000021506	ENSMUSG00000021250	FOS	GO:0006355, GO:0003677, GO:0003700, GO:0006366, GO:0006357, GO:0005667, GO:0000978, GO:0000979, GO:0001077, GO:0001102, GO:0001190, GO:0003682, GO:0008134, GO:0044212, GO:0046982, GO:0070412, GO:0007179, GO:0007399, GO:0031668, GO:0034614, GO:0035914, GO:0035994, GO:0042493, GO:0045672, GO:0045893, GO:0045944, GO:0060395, GO:0071276, GO:0071277, GO:0005634, GO:0005654, GO:0032993, GO:0035976
TRINITY_DN72040_c0_g1	0.584495	1	1.26586	0.483337	1.85036	0.0313715	ENSOCUG00000000677	ENSMUSG00000028649	MACF1	GO:0005509, GO:0008017, GO:0005856, GO:0003779, GO:0045296, GO:0051011, GO:0051015, GO:0030334, GO:0032886, GO:0043001, GO:0045773, GO:0051893, GO:0005737, GO:0005794, GO:0005874, GO:0005886, GO:0032587
TRINITY_DN78055_c0_g1	-0.104994	1	1.9707	3.32088e-08	1.86571	2.2301e-07	ENSOCUG00000012801	ENSMUSG00000025431	CRISP3	GO:0005576, GO:0042581
TRINITY_DN77881_c0_g1	1.82588	0.0594178	0.0934407	0.999913	1.91932	0.00735205	ENSOCUG00000016660	ENSMUSG00000027996	SFRP2	GO:0010469, GO:0005576, GO:0007275, GO:0016055, GO:0008047, GO:0017147, GO:0048018, GO:0061133, GO:0001569, GO:0001756, GO:0001843, GO:0002063, GO:0003151, GO:0003214, GO:0006915, GO:0008284, GO:0008285, GO:0008584, GO:0009952, GO:0010629, GO:0010667, GO:0010719, GO:0010950, GO:0010975, GO:0021915, GO:0030111, GO:0030178, GO:0030199, GO:0030307, GO:0030308, GO:0030336, GO:0030514, GO:0031668, GO:…
TRINITY_DN48469_c0_g1	0.49627	1	1.42778	0.34861	1.92405	0.0290846	ENSMUSG00000010154	ENSMUSG00000010154	Spire2	GO:0016192, GO:0045010, GO:0003779, GO:0016020, GO:0003674, GO:0005886, GO:0015031, GO:0005737, GO:0030659, GO:0030659, GO:0031410, GO:0005856, GO:0005829, GO:0016192, GO:0048471, GO:0032154, GO:0005938, GO:0030036, GO:0036089, GO:0030036, GO:0040038, GO:0046907, GO:0051295, GO:0051295, GO:0070649, GO:0030036, GO:0051295, GO:0016192, GO:0045010, GO:0003779, GO:0016020, GO:0003674, GO:0005886, GO:…
TRINITY_DN75734_c9_g2	1.16758	1	0.774211	0.975759	1.94179	0.0269737	ENSOCUG00000013582	NA	ARNT	GO:0005737, GO:0005634, GO:0006355, GO:0003677, GO:0006351, GO:0046983, GO:0030522, GO:0003700, GO:0005667, GO:0000989, GO:0003705, GO:0003713, GO:0004874, GO:0008134, GO:0017162, GO:0035326, GO:0043565, GO:0046982, GO:0001666, GO:0001892, GO:0010575, GO:0030154, GO:0033235, GO:0043619, GO:0045893, GO:0045944, GO:0046886, GO:0016604, GO:0090575
TRINITY_DN72466_c0_g1	1.13316	0.278172	0.868578	0.439746	2.00173	8.50758e-06	ENSOCUG00000014720	ENSMUSG00000026085	LYG1	GO:0016787, GO:0016798, GO:0008152, GO:0003796, GO:0009253, GO:0016998
TRINITY_DN77406_c0_g1	0.977869	1	1.03642	0.660322	2.01429	0.00810375	ENSOCUG00000008582	ENSMUSG00000026228	HTR2B	GO:0016020, GO:0016021, GO:0004871, GO:0004930, GO:0007165, GO:0007186, GO:0004993, GO:0042310, GO:0050795, GO:0005886, GO:0005887, GO:0043547, GO:0007507, GO:0001965, GO:0005096, GO:0008144, GO:0051378, GO:0001755, GO:0001819, GO:0001938, GO:0002031, GO:0003007, GO:0003300, GO:0006182, GO:0006874, GO:0006939, GO:0007202, GO:0007205, GO:0007210, GO:0008284, GO:0010507, GO:0010513, GO:0014033, GO:…
TRINITY_DN73490_c0_g1	0.862265	1	1.21625	0.291763	2.07851	0.000890755	ENSOCUG00000006779	ENSMUSG00000000159	NA	NA
TRINITY_DN73517_c0_g4	0.844212	1	1.24901	0.57328	2.09322	0.0408053	ENSOCUG00000023019	ENSMUSG00000003545	FOSB	GO:0006355, GO:0005634, GO:0003677, GO:0003700, GO:0006366, GO:0006357, GO:0000978, GO:0001077, GO:0045944, GO:0071277, GO:0005654, GO:0043231
TRINITY_DN80623_c2_g1	-0.272922	1	2.39192	3.24625e-05	2.119	0.000712115	ENSOCUG00000009524	ENSMUSG00000070532	CCDC190	NA
TRINITY_DN79722_c13_g4	0.794322	1	1.35324	0.423302	2.14756	0.0088865	ENSOCUG00000029501	NA	NA	GO:0003676
TRINITY_DN77050_c1_g1	3.01813	0.020361	-0.860386	0.969161	2.15775	0.0532048	ENSOCUG00000029489	NA	NA	NA
TRINITY_DN65017_c0_g1	0.338111	1	1.90393	0.0810575	2.24204	0.00906381	ENSOCUG00000003467	ENSMUSG00000022595	PSCA	GO:0033130, GO:0070373, GO:0099601, GO:0005886
TRINITY_DN82377_c5_g1	-0.0568385	1	2.39352	0.00345032	2.33668	0.00441095	ENSOCUG00000029501	NA	NA	GO:0003676
TRINITY_DN71006_c0_g1	0.919083	1	1.41886	0.316971	2.33794	0.00132273	ENSOCUG00000003467	ENSMUSG00000022598	PSCA	GO:0033130, GO:0070373, GO:0099601, GO:0005886
TRINITY_DN75717_c0_g1	0.742007	1	1.6904	0.22416	2.4324	0.00408949	ENSOCUG00000029419	ENSMUSG00000090486	NA	GO:0016020, GO:0016021
TRINITY_DN74471_c1_g2	0.0548053	1	2.42709	0.0131261	2.48189	0.0088865	ENSOCUG00000010002	ENSMUSG00000038537	MC3R	GO:0016020, GO:0016021, GO:0004871, GO:0004930, GO:0007165, GO:0007186, GO:0005886, GO:0005622, GO:0004977, GO:0004980, GO:0042923, GO:0007189, GO:0032922, GO:0045475, GO:0060259
TRINITY_DN68973_c0_g1	-0.586029	1	3.14524	0.00691546	2.55922	0.110638	ENSOCUG00000006613	ENSMUSG00000028188	SPATA1	NA
TRINITY_DN74785_c0_g1	0.241274	1	2.37307	2.63805e-05	2.61435	8.83916e-07	ENSOCUG00000002770	ENSMUSG00000021749	FAM3D	GO:0016020, GO:0016021, GO:0046676
TRINITY_DN81429_c9_g1	1.28641	1	1.42426	0.826037	2.71067	0.0395802	ENSOCUG00000029351	ENSMUSG00000061144	SPINK9	GO:0010951, GO:0004867
TRINITY_DN78957_c3_g1	4.04695	0.515866	0.526905	0.999913	4.57386	0.0088148	ENSOCUG00000013726	NA	EFNB1	GO:0016020, GO:0016021, GO:0046875, GO:0048013, GO:0001755, GO:0007411, GO:0009880, GO:0031295, GO:0042102, GO:0005634, GO:0005737, GO:0005886, GO:0045121

## Sheet: Table S9
	Group of genes	Mountain hare	Snowshoe hare	Overlap	Odds ratio	P-value
	Differentially expressed	514	754	131	4.37	2.2e-16
	Upregulated early	379	547	192	6.83	2.2e-16
	Upregulated intermediate	98	45	0	NA	NA
	Upregulated late	129	197	6	2.23	0.061
	Candidate genes	9	18	1	66.27	0.018
	Transcriptome			9091

## Sheet: Table S10
GO ID	P-Value	FDR	GO BP term	Trinity gene
GO:0061061	4.76745e-22	2.94152e-19	muscle structure development	TRINITY_DN86612_c0_g1, TRINITY_DN76952_c0_g2, TRINITY_DN68174_c0_g1, TRINITY_DN83812_c0_g2,TRINITY_DN86823_c4_g1, TRINITY_DN134915_c0_g1,TRINITY_DN69280_c1_g1,TRINITY_DN71714_c1_g1, TRINITY_DN74896_c3_g1,TRINITY_DN75117_c0_g1,TRINITY_DN76096_c0_g1,TRINITY_DN78486_c0_g5,TRINITY_DN80439_c1_g3,TRINITY_DN80439_c1_g5,TRINITY_DN80439_c1_g6,TRINITY_DN80439_c1_g7,TRINITY_DN80969_c1_g2,TRINITY_DN87332_c5_…
GO:0007517	2.18457e-15	8.98585e-13	muscle organ development	TRINITY_DN86612_c0_g1, TRINITY_DN83812_c0_g2,TRINITY_DN86823_c4_g1, TRINITY_DN134915_c0_g1,TRINITY_DN69280_c1_g1,TRINITY_DN71714_c1_g1, TRINITY_DN74896_c3_g1,TRINITY_DN75117_c0_g1,TRINITY_DN76096_c0_g1,TRINITY_DN78486_c0_g5,TRINITY_DN80439_c1_g3,TRINITY_DN80439_c1_g5,TRINITY_DN80439_c1_g6,TRINITY_DN80439_c1_g7,TRINITY_DN80969_c1_g2,TRINITY_DN87332_c5_g2,TRINITY_DN87332_c5_g4,TRINITY_DN87332_c5_g5…
GO:0060537	6.49168e-14	2.28878e-11	muscle tissue development	TRINITY_DN86612_c0_g1, TRINITY_DN68174_c0_g1, TRINITY_DN83812_c0_g2,TRINITY_DN86823_c4_g1, TRINITY_DN134915_c0_g1,TRINITY_DN69280_c1_g1,TRINITY_DN71714_c1_g1, TRINITY_DN74896_c3_g1,TRINITY_DN75117_c0_g1,TRINITY_DN76096_c0_g1,TRINITY_DN78486_c0_g5,TRINITY_DN80439_c1_g3,TRINITY_DN80439_c1_g5,TRINITY_DN80439_c1_g6,TRINITY_DN80439_c1_g7,TRINITY_DN80969_c1_g2,TRINITY_DN87332_c5_g2,TRINITY_DN87332_c5_g…
GO:0003012	1.33626e-13	4.12237e-11	muscle system process	TRINITY_DN68174_c0_g1, TRINITY_DN83812_c0_g2,TRINITY_DN86823_c4_g1, TRINITY_DN84690_c0_g1,TRINITY_DN84690_c0_g2,TRINITY_DN84690_c0_g3,TRINITY_DN84690_c0_g4,TRINITY_DN84690_c0_g6, TRINITY_DN81695_c0_g3, TRINITY_DN134915_c0_g1,TRINITY_DN69280_c1_g1,TRINITY_DN71714_c1_g1, TRINITY_DN74896_c3_g1,TRINITY_DN75117_c0_g1,TRINITY_DN76096_c0_g1,TRINITY_DN78486_c0_g5,TRINITY_DN80439_c1_g3,TRINITY_DN80439_c1_…
GO:0055001	6.31576e-13	1.73192e-10	muscle cell development	TRINITY_DN76952_c0_g2, TRINITY_DN68174_c0_g1, TRINITY_DN83812_c0_g2,TRINITY_DN86823_c4_g1, TRINITY_DN75735_c2_g1,TRINITY_DN75735_c5_g1,TRINITY_DN75935_c1_g3,TRINITY_DN86459_c0_g1, TRINITY_DN71593_c0_g2,TRINITY_DN85709_c0_g1, TRINITY_DN84655_c0_g2,TRINITY_DN84846_c3_g1,TRINITY_DN85856_c1_g2, TRINITY_DN85942_c2_g2, TRINITY_DN76523_c0_g1, TRINITY_DN85690_c2_g1, TRINITY_DN78111_c0_g1,TRINITY_DN83336_…
GO:0010927	8.25575e-12	1.69793e-09	cellular component assembly involved in morphogenesis	TRINITY_DN68174_c0_g1, TRINITY_DN75735_c2_g1,TRINITY_DN75735_c5_g1,TRINITY_DN75935_c1_g3,TRINITY_DN86459_c0_g1, TRINITY_DN71593_c0_g2,TRINITY_DN85709_c0_g1, TRINITY_DN85942_c2_g2, TRINITY_DN76523_c0_g1, TRINITY_DN71674_c0_g1, TRINITY_DN72636_c0_g2,TRINITY_DN82287_c3_g6, TRINITY_DN73615_c0_g2, TRINITY_DN77989_c0_g1, TRINITY_DN86046_c0_g1
GO:0051283	9.85044e-10	1.46566e-07	negative regulation of sequestering of calcium ion	TRINITY_DN83812_c0_g2,TRINITY_DN86823_c4_g1, TRINITY_DN79662_c0_g1, TRINITY_DN71163_c0_g1, TRINITY_DN84963_c1_g1, TRINITY_DN71674_c0_g1, TRINITY_DN82507_c5_g1, TRINITY_DN73801_c0_g1, TRINITY_DN86308_c0_g1, TRINITY_DN86046_c0_g1, TRINITY_DN87451_c1_g1
GO:0030239	1.25511e-09	1.7209e-07	myofibril assembly	TRINITY_DN68174_c0_g1, TRINITY_DN75735_c2_g1,TRINITY_DN75735_c5_g1,TRINITY_DN75935_c1_g3,TRINITY_DN86459_c0_g1, TRINITY_DN71593_c0_g2,TRINITY_DN85709_c0_g1, TRINITY_DN85942_c2_g2, TRINITY_DN76523_c0_g1, TRINITY_DN71674_c0_g1, TRINITY_DN72636_c0_g2,TRINITY_DN82287_c3_g6, TRINITY_DN73615_c0_g2, TRINITY_DN77989_c0_g1, TRINITY_DN86046_c0_g1
GO:0051282	1.69756e-09	2.20505e-07	regulation of sequestering of calcium ion	TRINITY_DN83812_c0_g2,TRINITY_DN86823_c4_g1, TRINITY_DN79662_c0_g1, TRINITY_DN71163_c0_g1, TRINITY_DN84963_c1_g1, TRINITY_DN71674_c0_g1, TRINITY_DN82507_c5_g1, TRINITY_DN73801_c0_g1, TRINITY_DN86308_c0_g1, TRINITY_DN86046_c0_g1, TRINITY_DN87451_c1_g1
GO:0042692	3.34091e-09	4.12268e-07	muscle cell differentiation	TRINITY_DN76952_c0_g2, TRINITY_DN68174_c0_g1, TRINITY_DN83812_c0_g2,TRINITY_DN86823_c4_g1, TRINITY_DN75735_c2_g1,TRINITY_DN75735_c5_g1,TRINITY_DN75935_c1_g3,TRINITY_DN86459_c0_g1, TRINITY_DN71593_c0_g2,TRINITY_DN85709_c0_g1, TRINITY_DN84655_c0_g2,TRINITY_DN84846_c3_g1,TRINITY_DN85856_c1_g2, TRINITY_DN75833_c0_g1, TRINITY_DN85942_c2_g2, TRINITY_DN76523_c0_g1, TRINITY_DN85690_c2_g1, TRINITY_DN78111…
GO:0003008	5.64315e-09	6.63204e-07	system process	TRINITY_DN68174_c0_g1, TRINITY_DN83812_c0_g2,TRINITY_DN86823_c4_g1, TRINITY_DN84690_c0_g1,TRINITY_DN84690_c0_g2,TRINITY_DN84690_c0_g3,TRINITY_DN84690_c0_g4,TRINITY_DN84690_c0_g6, TRINITY_DN81695_c0_g3, TRINITY_DN134915_c0_g1,TRINITY_DN69280_c1_g1,TRINITY_DN71714_c1_g1, TRINITY_DN74896_c3_g1,TRINITY_DN75117_c0_g1,TRINITY_DN76096_c0_g1,TRINITY_DN78486_c0_g5,TRINITY_DN80439_c1_g3,TRINITY_DN80439_c1_…
GO:0060402	7.60331e-09	8.15868e-07	calcium ion transport into cytosol	TRINITY_DN83812_c0_g2,TRINITY_DN86823_c4_g1, TRINITY_DN79662_c0_g1, TRINITY_DN76769_c0_g1, TRINITY_DN71163_c0_g1, TRINITY_DN84963_c1_g1, TRINITY_DN71674_c0_g1, TRINITY_DN82507_c5_g1, TRINITY_DN73801_c0_g1, TRINITY_DN86308_c0_g1, TRINITY_DN86046_c0_g1, TRINITY_DN87451_c1_g1
GO:0060415	1.27174e-08	1.25546e-06	muscle tissue morphogenesis	TRINITY_DN86612_c0_g1, TRINITY_DN134915_c0_g1,TRINITY_DN69280_c1_g1,TRINITY_DN71714_c1_g1, TRINITY_DN74896_c3_g1,TRINITY_DN75117_c0_g1,TRINITY_DN76096_c0_g1,TRINITY_DN78486_c0_g5,TRINITY_DN80439_c1_g3,TRINITY_DN80439_c1_g5,TRINITY_DN80439_c1_g6,TRINITY_DN80439_c1_g7,TRINITY_DN80969_c1_g2,TRINITY_DN87332_c5_g2,TRINITY_DN87332_c5_g4,TRINITY_DN87332_c5_g5,TRINITY_DN87332_c5_g6, TRINITY_DN75735_c2_g1…
GO:0010522	5.99766e-08	5.69316e-06	regulation of calcium ion transport into cytosol	TRINITY_DN79662_c0_g1, TRINITY_DN76769_c0_g1, TRINITY_DN71163_c0_g1, TRINITY_DN84963_c1_g1, TRINITY_DN71674_c0_g1, TRINITY_DN82507_c5_g1, TRINITY_DN73801_c0_g1, TRINITY_DN86046_c0_g1
GO:0006811	1.0735e-07	9.81259e-06	ion transport	TRINITY_DN83812_c0_g2,TRINITY_DN86823_c4_g1, TRINITY_DN66496_c0_g1,TRINITY_DN69929_c0_g1, TRINITY_DN81695_c0_g3, TRINITY_DN83206_c0_g1, TRINITY_DN80830_c0_g3, TRINITY_DN79662_c0_g1, TRINITY_DN74138_c0_g1, TRINITY_DN76769_c0_g1, TRINITY_DN71163_c0_g1, TRINITY_DN66758_c0_g1, TRINITY_DN84963_c1_g1, TRINITY_DN74181_c0_g2,TRINITY_DN75272_c0_g1,TRINITY_DN77098_c0_g1, TRINITY_DN70406_c0_g1, TRINITY_DN72…
GO:0050879	1.12781e-07	9.94086e-06	multicellular organismal movement	TRINITY_DN84690_c0_g1,TRINITY_DN84690_c0_g2,TRINITY_DN84690_c0_g3,TRINITY_DN84690_c0_g4,TRINITY_DN84690_c0_g6, TRINITY_DN81695_c0_g3, TRINITY_DN74896_c3_g1,TRINITY_DN75117_c0_g1,TRINITY_DN76096_c0_g1,TRINITY_DN78486_c0_g5,TRINITY_DN80439_c1_g3,TRINITY_DN80439_c1_g5,TRINITY_DN80439_c1_g6,TRINITY_DN80439_c1_g7,TRINITY_DN80969_c1_g2,TRINITY_DN87332_c5_g2,TRINITY_DN87332_c5_g4,TRINITY_DN87332_c5_g5,T…
GO:0030029	1.35661e-07	1.11604e-05	actin filament-based process	TRINITY_DN86612_c0_g1, TRINITY_DN68174_c0_g1, TRINITY_DN134915_c0_g1,TRINITY_DN69280_c1_g1,TRINITY_DN71714_c1_g1, TRINITY_DN74896_c3_g1,TRINITY_DN75117_c0_g1,TRINITY_DN76096_c0_g1,TRINITY_DN78486_c0_g5,TRINITY_DN80439_c1_g3,TRINITY_DN80439_c1_g5,TRINITY_DN80439_c1_g6,TRINITY_DN80439_c1_g7,TRINITY_DN80969_c1_g2,TRINITY_DN87332_c5_g2,TRINITY_DN87332_c5_g4,TRINITY_DN87332_c5_g5,TRINITY_DN87332_c5_g6…
GO:0014823	2.15458e-07	1.71532e-05	response to activity	TRINITY_DN69960_c1_g2,TRINITY_DN71187_c0_g1, TRINITY_DN85865_c0_g1, TRINITY_DN81927_c3_g1, TRINITY_DN77129_c1_g1, TRINITY_DN86046_c0_g1
GO:0002026	3.28661e-07	2.5348e-05	regulation of the force of heart contraction	TRINITY_DN68174_c0_g1, TRINITY_DN74896_c3_g1,TRINITY_DN75117_c0_g1,TRINITY_DN76096_c0_g1,TRINITY_DN78486_c0_g5,TRINITY_DN80439_c1_g3,TRINITY_DN80439_c1_g5,TRINITY_DN80439_c1_g6,TRINITY_DN80439_c1_g7,TRINITY_DN80969_c1_g2,TRINITY_DN87332_c5_g2,TRINITY_DN87332_c5_g4,TRINITY_DN87332_c5_g5,TRINITY_DN87332_c5_g6, TRINITY_DN76769_c0_g1, TRINITY_DN79376_c9_g1, TRINITY_DN79376_c9_g2
GO:0048644	5.16509e-07	3.86286e-05	muscle organ morphogenesis	TRINITY_DN86612_c0_g1, TRINITY_DN134915_c0_g1,TRINITY_DN69280_c1_g1,TRINITY_DN71714_c1_g1, TRINITY_DN74896_c3_g1,TRINITY_DN75117_c0_g1,TRINITY_DN76096_c0_g1,TRINITY_DN78486_c0_g5,TRINITY_DN80439_c1_g3,TRINITY_DN80439_c1_g5,TRINITY_DN80439_c1_g6,TRINITY_DN80439_c1_g7,TRINITY_DN80969_c1_g2,TRINITY_DN87332_c5_g2,TRINITY_DN87332_c5_g4,TRINITY_DN87332_c5_g5,TRINITY_DN87332_c5_g6, TRINITY_DN75735_c2_g1…
GO:0051235	6.76542e-07	4.9109e-05	maintenance of location	TRINITY_DN83812_c0_g2,TRINITY_DN86823_c4_g1, TRINITY_DN81695_c0_g3, TRINITY_DN79662_c0_g1, TRINITY_DN76769_c0_g1, TRINITY_DN71163_c0_g1, TRINITY_DN84963_c1_g1, TRINITY_DN71674_c0_g1, TRINITY_DN82507_c5_g1, TRINITY_DN71570_c0_g1, TRINITY_DN73801_c0_g1, TRINITY_DN86308_c0_g1, TRINITY_DN86046_c0_g1, TRINITY_DN87451_c1_g1
GO:0097435	1.19815e-06	8.4487e-05	supramolecular fiber organization	TRINITY_DN76952_c0_g2, TRINITY_DN68174_c0_g1, TRINITY_DN75735_c2_g1,TRINITY_DN75735_c5_g1,TRINITY_DN75935_c1_g3,TRINITY_DN86459_c0_g1, TRINITY_DN71593_c0_g2,TRINITY_DN85709_c0_g1, TRINITY_DN77814_c0_g5, TRINITY_DN85942_c2_g2, TRINITY_DN81754_c1_g2, TRINITY_DN76523_c0_g1, TRINITY_DN72784_c0_g2, TRINITY_DN71674_c0_g1, TRINITY_DN72636_c0_g2,TRINITY_DN82287_c3_g6, TRINITY_DN73615_c0_g2, TRINITY_DN779…
GO:0044057	1.25511e-06	8.60446e-05	regulation of system process	TRINITY_DN68174_c0_g1, TRINITY_DN84690_c0_g1,TRINITY_DN84690_c0_g2,TRINITY_DN84690_c0_g3,TRINITY_DN84690_c0_g4,TRINITY_DN84690_c0_g6, TRINITY_DN81695_c0_g3, TRINITY_DN134915_c0_g1,TRINITY_DN69280_c1_g1,TRINITY_DN71714_c1_g1, TRINITY_DN74896_c3_g1,TRINITY_DN75117_c0_g1,TRINITY_DN76096_c0_g1,TRINITY_DN78486_c0_g5,TRINITY_DN80439_c1_g3,TRINITY_DN80439_c1_g5,TRINITY_DN80439_c1_g6,TRINITY_DN80439_c1_g…
GO:0030240	2.07499e-06	0.00013131	skeletal muscle thin filament assembly	TRINITY_DN75735_c2_g1,TRINITY_DN75735_c5_g1,TRINITY_DN75935_c1_g3,TRINITY_DN86459_c0_g1, TRINITY_DN85942_c2_g2, TRINITY_DN73615_c0_g2, TRINITY_DN77989_c0_g1
GO:0032501	6.18487e-06	0.000381606	multicellular organismal process	TRINITY_DN86612_c0_g1, TRINITY_DN68174_c0_g1, TRINITY_DN83812_c0_g2,TRINITY_DN86823_c4_g1, TRINITY_DN84690_c0_g1,TRINITY_DN84690_c0_g2,TRINITY_DN84690_c0_g3,TRINITY_DN84690_c0_g4,TRINITY_DN84690_c0_g6, TRINITY_DN81695_c0_g3, TRINITY_DN134915_c0_g1,TRINITY_DN69280_c1_g1,TRINITY_DN71714_c1_g1, TRINITY_DN74896_c3_g1,TRINITY_DN75117_c0_g1,TRINITY_DN76096_c0_g1,TRINITY_DN78486_c0_g5,TRINITY_DN80439_c1…
GO:0035914	6.54792e-06	0.000394153	skeletal muscle cell differentiation	TRINITY_DN69519_c0_g1, TRINITY_DN81054_c0_g2, TRINITY_DN75833_c0_g1, TRINITY_DN76523_c0_g1, TRINITY_DN71417_c0_g1, TRINITY_DN81685_c0_g1, TRINITY_DN86046_c0_g1
GO:0010524	8.59798e-06	0.000505234	positive regulation of calcium ion transport into cytosol	TRINITY_DN79662_c0_g1, TRINITY_DN76769_c0_g1, TRINITY_DN71163_c0_g1, TRINITY_DN71674_c0_g1, TRINITY_DN86046_c0_g1
GO:0007507	9.94836e-06	0.00057099	heart development	TRINITY_DN86612_c0_g1, TRINITY_DN68174_c0_g1, TRINITY_DN83812_c0_g2,TRINITY_DN86823_c4_g1, TRINITY_DN134915_c0_g1,TRINITY_DN69280_c1_g1,TRINITY_DN71714_c1_g1, TRINITY_DN74896_c3_g1,TRINITY_DN75117_c0_g1,TRINITY_DN76096_c0_g1,TRINITY_DN78486_c0_g5,TRINITY_DN80439_c1_g3,TRINITY_DN80439_c1_g5,TRINITY_DN80439_c1_g6,TRINITY_DN80439_c1_g7,TRINITY_DN80969_c1_g2,TRINITY_DN87332_c5_g2,TRINITY_DN87332_c5_g…
GO:0019725	2.79939e-05	0.00150193	cellular homeostasis	TRINITY_DN69355_c0_g2, TRINITY_DN68174_c0_g1, TRINITY_DN83812_c0_g2,TRINITY_DN86823_c4_g1, TRINITY_DN81695_c0_g3, TRINITY_DN79662_c0_g1, TRINITY_DN76769_c0_g1, TRINITY_DN71163_c0_g1, TRINITY_DN84963_c1_g1, TRINITY_DN71674_c0_g1, TRINITY_DN72922_c0_g1, TRINITY_DN82507_c5_g1, TRINITY_DN73801_c0_g1, TRINITY_DN86308_c0_g1, TRINITY_DN86046_c0_g1, TRINITY_DN87451_c1_g1
GO:0006793	4.90086e-05	0.0024474	phosphorus metabolic process	TRINITY_DN79937_c0_g1, TRINITY_DN77227_c0_g1, TRINITY_DN74610_c0_g1, TRINITY_DN74896_c3_g1,TRINITY_DN75117_c0_g1,TRINITY_DN76096_c0_g1,TRINITY_DN78486_c0_g5,TRINITY_DN80439_c1_g3,TRINITY_DN80439_c1_g5,TRINITY_DN80439_c1_g6,TRINITY_DN80439_c1_g7,TRINITY_DN80969_c1_g2,TRINITY_DN87332_c5_g2,TRINITY_DN87332_c5_g4,TRINITY_DN87332_c5_g5,TRINITY_DN87332_c5_g6, TRINITY_DN75985_c0_g1, TRINITY_DN74664_c4_g…
GO:0055082	4.91487e-05	0.0024474	cellular chemical homeostasis	TRINITY_DN69355_c0_g2, TRINITY_DN68174_c0_g1, TRINITY_DN83812_c0_g2,TRINITY_DN86823_c4_g1, TRINITY_DN81695_c0_g3, TRINITY_DN79662_c0_g1, TRINITY_DN76769_c0_g1, TRINITY_DN71163_c0_g1, TRINITY_DN84963_c1_g1, TRINITY_DN71674_c0_g1, TRINITY_DN72922_c0_g1, TRINITY_DN82507_c5_g1, TRINITY_DN73801_c0_g1, TRINITY_DN86308_c0_g1, TRINITY_DN86046_c0_g1, TRINITY_DN87451_c1_g1
GO:0055008	4.95826e-05	0.0024474	cardiac muscle tissue morphogenesis	TRINITY_DN86612_c0_g1, TRINITY_DN134915_c0_g1,TRINITY_DN69280_c1_g1,TRINITY_DN71714_c1_g1, TRINITY_DN74896_c3_g1,TRINITY_DN75117_c0_g1,TRINITY_DN76096_c0_g1,TRINITY_DN78486_c0_g5,TRINITY_DN80439_c1_g3,TRINITY_DN80439_c1_g5,TRINITY_DN80439_c1_g6,TRINITY_DN80439_c1_g7,TRINITY_DN80969_c1_g2,TRINITY_DN87332_c5_g2,TRINITY_DN87332_c5_g4,TRINITY_DN87332_c5_g5,TRINITY_DN87332_c5_g6, TRINITY_DN75735_c2_g1…
GO:0034762	6.65458e-05	0.00322029	regulation of transmembrane transport	TRINITY_DN66496_c0_g1,TRINITY_DN69929_c0_g1, TRINITY_DN80830_c0_g3, TRINITY_DN79662_c0_g1, TRINITY_DN76769_c0_g1, TRINITY_DN71163_c0_g1, TRINITY_DN84963_c1_g1, TRINITY_DN70815_c0_g1,TRINITY_DN84311_c0_g6, TRINITY_DN71674_c0_g1, TRINITY_DN85023_c1_g1, TRINITY_DN82507_c5_g1, TRINITY_DN81932_c2_g4, TRINITY_DN73801_c0_g1, TRINITY_DN71722_c0_g1, TRINITY_DN86046_c0_g1
GO:0043269	7.29779e-05	0.00339829	regulation of ion transport	TRINITY_DN66496_c0_g1,TRINITY_DN69929_c0_g1, TRINITY_DN80830_c0_g3, TRINITY_DN79662_c0_g1, TRINITY_DN76769_c0_g1, TRINITY_DN71163_c0_g1, TRINITY_DN84963_c1_g1, TRINITY_DN74181_c0_g2,TRINITY_DN75272_c0_g1,TRINITY_DN77098_c0_g1, TRINITY_DN78570_c16_g1, TRINITY_DN70815_c0_g1,TRINITY_DN84311_c0_g6, TRINITY_DN71674_c0_g1, TRINITY_DN85023_c1_g1, TRINITY_DN82507_c5_g1, TRINITY_DN81932_c2_g4, TRINITY_DN7…
GO:0032409	8.59886e-05	0.00385854	regulation of transporter activity	TRINITY_DN79662_c0_g1, TRINITY_DN76769_c0_g1, TRINITY_DN71163_c0_g1, TRINITY_DN84963_c1_g1, TRINITY_DN71674_c0_g1, TRINITY_DN85023_c1_g1, TRINITY_DN81932_c2_g4
GO:0043244	9.23925e-05	0.00400043	regulation of protein complex disassembly	TRINITY_DN76952_c0_g2, TRINITY_DN71593_c0_g2,TRINITY_DN85709_c0_g1, TRINITY_DN79662_c0_g1, TRINITY_DN81754_c1_g2, TRINITY_DN77989_c0_g1
GO:0045661	9.68863e-05	0.00412268	regulation of myoblast differentiation	TRINITY_DN75833_c0_g1, TRINITY_DN76523_c0_g1, TRINITY_DN71417_c0_g1, TRINITY_DN86046_c0_g1
GO:0007010	0.000118853	0.00497168	cytoskeleton organization	TRINITY_DN86612_c0_g1, TRINITY_DN76952_c0_g2, TRINITY_DN68174_c0_g1, TRINITY_DN75735_c2_g1,TRINITY_DN75735_c5_g1,TRINITY_DN75935_c1_g3,TRINITY_DN86459_c0_g1, TRINITY_DN82676_c1_g2, TRINITY_DN71593_c0_g2,TRINITY_DN85709_c0_g1, TRINITY_DN74626_c0_g1,TRINITY_DN74626_c0_g3, TRINITY_DN77814_c0_g5, TRINITY_DN85942_c2_g2, TRINITY_DN81754_c1_g2, TRINITY_DN76523_c0_g1, TRINITY_DN72784_c0_g2, TRINITY_DN716…
GO:0055085	0.000122113	0.00502293	transmembrane transport	TRINITY_DN83812_c0_g2,TRINITY_DN86823_c4_g1, TRINITY_DN66496_c0_g1,TRINITY_DN69929_c0_g1, TRINITY_DN81695_c0_g3, TRINITY_DN83206_c0_g1, TRINITY_DN80830_c0_g3, TRINITY_DN79662_c0_g1, TRINITY_DN74138_c0_g1, TRINITY_DN76769_c0_g1, TRINITY_DN71163_c0_g1, TRINITY_DN66758_c0_g1, TRINITY_DN84963_c1_g1, TRINITY_DN70406_c0_g1, TRINITY_DN70815_c0_g1,TRINITY_DN84311_c0_g6, TRINITY_DN71674_c0_g1, TRINITY_DN8…
GO:0006812	0.000153254	0.00620049	cation transport	TRINITY_DN83812_c0_g2,TRINITY_DN86823_c4_g1, TRINITY_DN66496_c0_g1,TRINITY_DN69929_c0_g1, TRINITY_DN81695_c0_g3, TRINITY_DN83206_c0_g1, TRINITY_DN80830_c0_g3, TRINITY_DN79662_c0_g1, TRINITY_DN74138_c0_g1, TRINITY_DN76769_c0_g1, TRINITY_DN71163_c0_g1, TRINITY_DN66758_c0_g1, TRINITY_DN84963_c1_g1, TRINITY_DN74181_c0_g2,TRINITY_DN75272_c0_g1,TRINITY_DN77098_c0_g1, TRINITY_DN70406_c0_g1, TRINITY_DN72…
GO:0033275	0.000182369	0.00725945	actin-myosin filament sliding	TRINITY_DN134915_c0_g1,TRINITY_DN69280_c1_g1,TRINITY_DN71714_c1_g1, TRINITY_DN74896_c3_g1,TRINITY_DN75117_c0_g1,TRINITY_DN76096_c0_g1,TRINITY_DN78486_c0_g5,TRINITY_DN80439_c1_g3,TRINITY_DN80439_c1_g5,TRINITY_DN80439_c1_g6,TRINITY_DN80439_c1_g7,TRINITY_DN80969_c1_g2,TRINITY_DN87332_c5_g2,TRINITY_DN87332_c5_g4,TRINITY_DN87332_c5_g5,TRINITY_DN87332_c5_g6, TRINITY_DN75735_c2_g1,TRINITY_DN75735_c5_g1,…
GO:0051049	0.000246947	0.00967406	regulation of transport	TRINITY_DN66496_c0_g1,TRINITY_DN69929_c0_g1, TRINITY_DN134915_c0_g1,TRINITY_DN69280_c1_g1,TRINITY_DN71714_c1_g1, TRINITY_DN80830_c0_g3, TRINITY_DN79662_c0_g1, TRINITY_DN81054_c0_g2, TRINITY_DN76769_c0_g1, TRINITY_DN71163_c0_g1, TRINITY_DN84963_c1_g1, TRINITY_DN74181_c0_g2,TRINITY_DN75272_c0_g1,TRINITY_DN77098_c0_g1, TRINITY_DN78570_c16_g1, TRINITY_DN70815_c0_g1,TRINITY_DN84311_c0_g6, TRINITY_DN71…
GO:0072359	0.000257544	0.00993154	circulatory system development	TRINITY_DN86612_c0_g1, TRINITY_DN68174_c0_g1, TRINITY_DN83812_c0_g2,TRINITY_DN86823_c4_g1, TRINITY_DN134915_c0_g1,TRINITY_DN69280_c1_g1,TRINITY_DN71714_c1_g1, TRINITY_DN74896_c3_g1,TRINITY_DN75117_c0_g1,TRINITY_DN76096_c0_g1,TRINITY_DN78486_c0_g5,TRINITY_DN80439_c1_g3,TRINITY_DN80439_c1_g5,TRINITY_DN80439_c1_g6,TRINITY_DN80439_c1_g7,TRINITY_DN80969_c1_g2,TRINITY_DN87332_c5_g2,TRINITY_DN87332_c5_g…
GO:0043462	0.000270148	0.0102573	regulation of ATPase activity	TRINITY_DN84690_c0_g1,TRINITY_DN84690_c0_g2,TRINITY_DN84690_c0_g3,TRINITY_DN84690_c0_g4,TRINITY_DN84690_c0_g6, TRINITY_DN134915_c0_g1,TRINITY_DN69280_c1_g1,TRINITY_DN71714_c1_g1, TRINITY_DN79376_c9_g1, TRINITY_DN85023_c1_g1
GO:0009888	0.000295408	0.0110465	tissue development	TRINITY_DN86612_c0_g1, TRINITY_DN68174_c0_g1, TRINITY_DN83812_c0_g2,TRINITY_DN86823_c4_g1, TRINITY_DN134915_c0_g1,TRINITY_DN69280_c1_g1,TRINITY_DN71714_c1_g1, TRINITY_DN74896_c3_g1,TRINITY_DN75117_c0_g1,TRINITY_DN76096_c0_g1,TRINITY_DN78486_c0_g5,TRINITY_DN80439_c1_g3,TRINITY_DN80439_c1_g5,TRINITY_DN80439_c1_g6,TRINITY_DN80439_c1_g7,TRINITY_DN80969_c1_g2,TRINITY_DN87332_c5_g2,TRINITY_DN87332_c5_g…
GO:0070296	0.000315215	0.0115694	sarcoplasmic reticulum calcium ion transport	TRINITY_DN83812_c0_g2,TRINITY_DN86823_c4_g1, TRINITY_DN84963_c1_g1, TRINITY_DN71674_c0_g1, TRINITY_DN85023_c1_g1, TRINITY_DN82507_c5_g1, TRINITY_DN73801_c0_g1, TRINITY_DN86308_c0_g1, TRINITY_DN71722_c0_g1
GO:0072511	0.000356534	0.0127525	divalent inorganic cation transport	TRINITY_DN83812_c0_g2,TRINITY_DN86823_c4_g1, TRINITY_DN81695_c0_g3, TRINITY_DN79662_c0_g1, TRINITY_DN76769_c0_g1, TRINITY_DN71163_c0_g1, TRINITY_DN84963_c1_g1, TRINITY_DN74181_c0_g2,TRINITY_DN75272_c0_g1,TRINITY_DN77098_c0_g1, TRINITY_DN72028_c0_g1, TRINITY_DN78570_c16_g1, TRINITY_DN85865_c0_g1, TRINITY_DN70815_c0_g1,TRINITY_DN84311_c0_g6, TRINITY_DN71674_c0_g1, TRINITY_DN85023_c1_g1, TRINITY_DN8…
GO:0030048	0.000365365	0.0128817	actin filament-based movement	TRINITY_DN134915_c0_g1,TRINITY_DN69280_c1_g1,TRINITY_DN71714_c1_g1, TRINITY_DN74896_c3_g1,TRINITY_DN75117_c0_g1,TRINITY_DN76096_c0_g1,TRINITY_DN78486_c0_g5,TRINITY_DN80439_c1_g3,TRINITY_DN80439_c1_g5,TRINITY_DN80439_c1_g6,TRINITY_DN80439_c1_g7,TRINITY_DN80969_c1_g2,TRINITY_DN87332_c5_g2,TRINITY_DN87332_c5_g4,TRINITY_DN87332_c5_g5,TRINITY_DN87332_c5_g6, TRINITY_DN75735_c2_g1,TRINITY_DN75735_c5_g1,…
GO:0043502	0.000412044	0.014124	regulation of muscle adaptation	TRINITY_DN134915_c0_g1,TRINITY_DN69280_c1_g1,TRINITY_DN71714_c1_g1, TRINITY_DN74896_c3_g1,TRINITY_DN75117_c0_g1,TRINITY_DN76096_c0_g1,TRINITY_DN78486_c0_g5,TRINITY_DN80439_c1_g3,TRINITY_DN80439_c1_g5,TRINITY_DN80439_c1_g6,TRINITY_DN80439_c1_g7,TRINITY_DN80969_c1_g2,TRINITY_DN87332_c5_g2,TRINITY_DN87332_c5_g4,TRINITY_DN87332_c5_g5,TRINITY_DN87332_c5_g6, TRINITY_DN85865_c0_g1, TRINITY_DN72575_c1_g1…
GO:0010628	0.000417967	0.0141307	positive regulation of gene expression	TRINITY_DN68174_c0_g1, TRINITY_DN75735_c2_g1,TRINITY_DN75735_c5_g1,TRINITY_DN75935_c1_g3,TRINITY_DN86459_c0_g1, TRINITY_DN79662_c0_g1, TRINITY_DN69519_c0_g1, TRINITY_DN81054_c0_g2, TRINITY_DN77814_c0_g5, TRINITY_DN76769_c0_g1, TRINITY_DN74181_c0_g2,TRINITY_DN75272_c0_g1,TRINITY_DN77098_c0_g1, TRINITY_DN72922_c0_g1, TRINITY_DN73316_c0_g1, TRINITY_DN75935_c0_g1,TRINITY_DN86459_c1_g3, TRINITY_DN7361…
GO:0090131	0.000494255	0.0160503	mesenchyme migration	TRINITY_DN75735_c2_g1,TRINITY_DN75735_c5_g1,TRINITY_DN75935_c1_g3,TRINITY_DN86459_c0_g1, TRINITY_DN75935_c0_g1,TRINITY_DN86459_c1_g3
GO:0038166	0.00050597	0.0160795	angiotensin-activated signaling pathway	TRINITY_DN76769_c0_g1, TRINITY_DN78570_c16_g1
GO:0051208	0.000508185	0.0160795	sequestering of calcium ion	TRINITY_DN83812_c0_g2,TRINITY_DN86823_c4_g1, TRINITY_DN79662_c0_g1, TRINITY_DN71163_c0_g1, TRINITY_DN84963_c1_g1, TRINITY_DN71674_c0_g1, TRINITY_DN82507_c5_g1, TRINITY_DN73801_c0_g1, TRINITY_DN86308_c0_g1, TRINITY_DN86046_c0_g1, TRINITY_DN87451_c1_g1
GO:0010649	0.000567528	0.0170812	regulation of cell communication by electrical coupling	TRINITY_DN76769_c0_g1, TRINITY_DN84963_c1_g1
GO:0032879	0.000766877	0.0225669	regulation of localization	TRINITY_DN83812_c0_g2,TRINITY_DN86823_c4_g1, TRINITY_DN66496_c0_g1,TRINITY_DN69929_c0_g1, TRINITY_DN134915_c0_g1,TRINITY_DN69280_c1_g1,TRINITY_DN71714_c1_g1, TRINITY_DN80830_c0_g3, TRINITY_DN79662_c0_g1, TRINITY_DN81054_c0_g2, TRINITY_DN76769_c0_g1, TRINITY_DN71163_c0_g1, TRINITY_DN84963_c1_g1, TRINITY_DN74181_c0_g2,TRINITY_DN75272_c0_g1,TRINITY_DN77098_c0_g1, TRINITY_DN78570_c16_g1, TRINITY_DN70…
GO:0031032	0.000768078	0.0225669	actomyosin structure organization	TRINITY_DN68174_c0_g1, TRINITY_DN75735_c2_g1,TRINITY_DN75735_c5_g1,TRINITY_DN75935_c1_g3,TRINITY_DN86459_c0_g1, TRINITY_DN71593_c0_g2,TRINITY_DN85709_c0_g1, TRINITY_DN85942_c2_g2, TRINITY_DN76523_c0_g1, TRINITY_DN71674_c0_g1, TRINITY_DN72636_c0_g2,TRINITY_DN82287_c3_g6, TRINITY_DN73615_c0_g2, TRINITY_DN77989_c0_g1, TRINITY_DN86046_c0_g1
GO:0070838	0.000790862	0.0229629	divalent metal ion transport	TRINITY_DN83812_c0_g2,TRINITY_DN86823_c4_g1, TRINITY_DN81695_c0_g3, TRINITY_DN79662_c0_g1, TRINITY_DN76769_c0_g1, TRINITY_DN71163_c0_g1, TRINITY_DN84963_c1_g1, TRINITY_DN74181_c0_g2,TRINITY_DN75272_c0_g1,TRINITY_DN77098_c0_g1, TRINITY_DN72028_c0_g1, TRINITY_DN78570_c16_g1, TRINITY_DN85865_c0_g1, TRINITY_DN70815_c0_g1,TRINITY_DN84311_c0_g6, TRINITY_DN71674_c0_g1, TRINITY_DN85023_c1_g1, TRINITY_DN8…
GO:0034220	0.0010287	0.0287996	ion transmembrane transport	TRINITY_DN83812_c0_g2,TRINITY_DN86823_c4_g1, TRINITY_DN66496_c0_g1,TRINITY_DN69929_c0_g1, TRINITY_DN81695_c0_g3, TRINITY_DN83206_c0_g1, TRINITY_DN80830_c0_g3, TRINITY_DN79662_c0_g1, TRINITY_DN74138_c0_g1, TRINITY_DN76769_c0_g1, TRINITY_DN71163_c0_g1, TRINITY_DN66758_c0_g1, TRINITY_DN84963_c1_g1, TRINITY_DN70406_c0_g1, TRINITY_DN70815_c0_g1,TRINITY_DN84311_c0_g6, TRINITY_DN71674_c0_g1, TRINITY_DN8…
GO:0048878	0.00103856	0.0287996	chemical homeostasis	TRINITY_DN69355_c0_g2, TRINITY_DN68174_c0_g1, TRINITY_DN83812_c0_g2,TRINITY_DN86823_c4_g1, TRINITY_DN81695_c0_g3, TRINITY_DN79662_c0_g1, TRINITY_DN76769_c0_g1, TRINITY_DN71163_c0_g1, TRINITY_DN84963_c1_g1, TRINITY_DN71674_c0_g1, TRINITY_DN72922_c0_g1, TRINITY_DN82507_c5_g1, TRINITY_DN73801_c0_g1, TRINITY_DN86308_c0_g1, TRINITY_DN86046_c0_g1, TRINITY_DN87451_c1_g1
GO:0032411	0.00114548	0.0314115	positive regulation of transporter activity	TRINITY_DN79662_c0_g1, TRINITY_DN71163_c0_g1, TRINITY_DN71674_c0_g1, TRINITY_DN81932_c2_g4
GO:0043412	0.0012399	0.0332616	macromolecule modification	TRINITY_DN74610_c0_g1, TRINITY_DN79150_c7_g1, TRINITY_DN78549_c0_g2, TRINITY_DN79662_c0_g1, TRINITY_DN81773_c0_g2, TRINITY_DN68954_c0_g1,TRINITY_DN70368_c0_g1,TRINITY_DN70726_c0_g1,TRINITY_DN73162_c0_g1,TRINITY_DN73709_c0_g1,TRINITY_DN78746_c0_g1, TRINITY_DN74657_c0_g1, TRINITY_DN71746_c0_g3, TRINITY_DN76523_c0_g1, TRINITY_DN76769_c0_g1, TRINITY_DN70757_c0_g1, TRINITY_DN73737_c0_g1, TRINITY_DN849…
GO:2000291	0.00151107	0.0401001	regulation of myoblast proliferation	TRINITY_DN76523_c0_g1, TRINITY_DN71417_c0_g1
GO:0007018	0.00166035	0.0435929	microtubule-based movement	TRINITY_DN74896_c3_g1,TRINITY_DN75117_c0_g1,TRINITY_DN76096_c0_g1,TRINITY_DN78486_c0_g5,TRINITY_DN80439_c1_g3,TRINITY_DN80439_c1_g5,TRINITY_DN80439_c1_g6,TRINITY_DN80439_c1_g7,TRINITY_DN80969_c1_g2,TRINITY_DN87332_c5_g2,TRINITY_DN87332_c5_g4,TRINITY_DN87332_c5_g5,TRINITY_DN87332_c5_g6, TRINITY_DN74664_c4_g1,TRINITY_DN80439_c0_g1,TRINITY_DN80969_c0_g1, TRINITY_DN53400_c0_g1, TRINITY_DN78111_c0_g1,…
GO:0050801	0.00180742	0.0459867	ion homeostasis	TRINITY_DN69355_c0_g2, TRINITY_DN68174_c0_g1, TRINITY_DN83812_c0_g2,TRINITY_DN86823_c4_g1, TRINITY_DN81695_c0_g3, TRINITY_DN79662_c0_g1, TRINITY_DN76769_c0_g1, TRINITY_DN71163_c0_g1, TRINITY_DN84963_c1_g1, TRINITY_DN71674_c0_g1, TRINITY_DN72922_c0_g1, TRINITY_DN82507_c5_g1, TRINITY_DN73801_c0_g1, TRINITY_DN86308_c0_g1, TRINITY_DN86046_c0_g1, TRINITY_DN87451_c1_g1
GO:0032971	0.00198271	0.049932	regulation of muscle filament sliding	TRINITY_DN134915_c0_g1,TRINITY_DN69280_c1_g1,TRINITY_DN71714_c1_g1, TRINITY_DN81685_c0_g1

## Sheet: Table S11
GO ID	P-Value	FDR	GO BP term	Trynity gene
GO:0061061	3.15841e-05	0.0128985	muscle structure development	TRINITY_DN48256_c0_g1, TRINITY_DN85033_c0_g1, TRINITY_DN80515_c0_g3, TRINITY_DN71340_c0_g1, TRINITY_DN82399_c0_g1, TRINITY_DN80282_c3_g1, TRINITY_DN72134_c0_g1, TRINITY_DN73388_c1_g1, TRINITY_DN56530_c0_g1,TRINITY_DN65528_c0_g1, TRINITY_DN82098_c0_g1,TRINITY_DN83555_c7_g1, TRINITY_DN85518_c0_g3, TRINITY_DN79924_c2_g1, TRINITY_DN81695_c0_g1, TRINITY_DN77589_c0_g1, TRINITY_DN81015_c0_g1, TRINITY_DN…
GO:0030029	8.98123e-05	0.0268629	actin filament-based process	TRINITY_DN5404_c0_g1, TRINITY_DN85033_c0_g1, TRINITY_DN82622_c3_g1, TRINITY_DN82399_c0_g1, TRINITY_DN72197_c0_g1, TRINITY_DN76525_c0_g1, TRINITY_DN77079_c1_g1, TRINITY_DN84484_c2_g2, TRINITY_DN79943_c1_g1, TRINITY_DN80716_c2_g2, TRINITY_DN86155_c1_g1, TRINITY_DN82098_c0_g1,TRINITY_DN83555_c7_g1, TRINITY_DN86477_c1_g1, TRINITY_DN79924_c2_g1, TRINITY_DN84377_c3_g1, TRINITY_DN79548_c0_g6, TRINITY_DN…
GO:0097435	9.44926e-05	0.0268629	supramolecular fiber organization	TRINITY_DN5404_c0_g1, TRINITY_DN66471_c0_g1,TRINITY_DN78010_c3_g2, TRINITY_DN85033_c0_g1, TRINITY_DN68617_c0_g2, TRINITY_DN50615_c0_g1, TRINITY_DN82399_c0_g1, TRINITY_DN76525_c0_g1, TRINITY_DN77079_c1_g1, TRINITY_DN56530_c0_g1,TRINITY_DN65528_c0_g1, TRINITY_DN86155_c1_g1, TRINITY_DN76036_c3_g3, TRINITY_DN82098_c0_g1,TRINITY_DN83555_c7_g1, TRINITY_DN79924_c2_g1, TRINITY_DN66691_c1_g1, TRINITY_DN72…
GO:0043269	0.000200219	0.0498046	regulation of ion transport	TRINITY_DN85033_c0_g1, TRINITY_DN82622_c3_g1, TRINITY_DN66496_c0_g1,TRINITY_DN69929_c0_g1, TRINITY_DN74600_c0_g1, TRINITY_DN82076_c1_g1, TRINITY_DN74181_c0_g2,TRINITY_DN75272_c0_g1,TRINITY_DN77098_c0_g1, TRINITY_DN76738_c0_g1, TRINITY_DN84484_c2_g2, TRINITY_DN81539_c0_g1, TRINITY_DN86477_c1_g1, TRINITY_DN81015_c0_g1, TRINITY_DN79221_c15_g1, TRINITY_DN79548_c0_g6, TRINITY_DN77254_c0_g1, TRINITY_DN…

## Sheet: Table S12
GO ID	P-Value	FDR	GO BP term	Trinity gene
GO:0010876	3.94969e-05	0.0214331	lipid localization	TRINITY_DN81203_c9_g1, TRINITY_DN69617_c0_g1, TRINITY_DN81531_c0_g1, TRINITY_DN85804_c0_g2, TRINITY_DN83826_c0_g1, TRINITY_DN84067_c0_g1, TRINITY_DN83377_c0_g1, TRINITY_DN85676_c1_g2, TRINITY_DN81533_c0_g1
GO:0050795	6.18489e-05	0.0270357	regulation of behavior	TRINITY_DN85804_c0_g2, TRINITY_DN83377_c0_g1, TRINITY_DN77406_c0_g1, TRINITY_DN74471_c1_g2

## Sheet: Table S13
Pathway identifier	Pathway name	Pathway Hierarchy	P-Value	FDR	Trinity genes
R-MMU-390522	Striated Muscle Contraction	Muscle contraction	1.11022e-16	8.65974e-15	TRINITY_DN80969_c0_g1,TRINITY_DN75011_c0_g3,TRINITY_DN79376_c9_g2,TRINITY_DN85653_c0_g1,TRINITY_DN86101_c0_g1,TRINITY_DN78742_c2_g1,TRINITY_DN40151_c0_g1,TRINITY_DN71894_c0_g2,TRINITY_DN82799_c0_g1,TRINITY_DN82799_c0_g2,TRINITY_DN82799_c0_g3,TRINITY_DN85164_c0_g1,TRINITY_DN85454_c0_g2,TRINITY_DN87350_c0_g1,TRINITY_DN75735_c5_g1,TRINITY_DN86459_c0_g1,TRINITY_DN86459_c1_g3,TRINITY_DN84690_c0_g1,TRI…
R-MMU-397014	Muscle contraction		1.11022e-16	8.65974e-15	TRINITY_DN71674_c0_g1,TRINITY_DN75011_c0_g3,TRINITY_DN79376_c9_g2,TRINITY_DN86101_c0_g1,TRINITY_DN78742_c2_g1,TRINITY_DN66496_c0_g1,TRINITY_DN69929_c0_g1,TRINITY_DN75735_c5_g1,TRINITY_DN86459_c0_g1,TRINITY_DN86459_c1_g3,TRINITY_DN84690_c0_g1,TRINITY_DN84690_c0_g2,TRINITY_DN84690_c0_g6,TRINITY_DN79662_c0_g1,TRINITY_DN71714_c1_g1,TRINITY_DN70815_c0_g1,TRINITY_DN84311_c0_g6,TRINITY_DN77814_c0_g5,TRI…
R-MMU-5576891	Cardiac conduction	Muscle contraction	1.54166e-06	8.01666e-05	TRINITY_DN70815_c0_g1,TRINITY_DN84311_c0_g6,TRINITY_DN72028_c0_g1,TRINITY_DN71722_c0_g1,TRINITY_DN71674_c0_g1,TRINITY_DN83812_c0_g2,TRINITY_DN86823_c4_g1,TRINITY_DN87451_c1_g1,TRINITY_DN80830_c0_g3,TRINITY_DN78570_c16_g1,TRINITY_DN66496_c0_g1,TRINITY_DN69929_c0_g1,TRINITY_DN79662_c0_g1,TRINITY_DN86308_c0_g1,TRINITY_DN81695_c0_g3
R-MMU-5578775	Ion homeostasis	Muscle contraction: Cardiac conduction	1.18378e-05	0.000461673	TRINITY_DN72028_c0_g1,TRINITY_DN71674_c0_g1,TRINITY_DN83812_c0_g2,TRINITY_DN86823_c4_g1,TRINITY_DN87451_c1_g1,TRINITY_DN80830_c0_g3,TRINITY_DN78570_c16_g1,TRINITY_DN79662_c0_g1,TRINITY_DN86308_c0_g1,TRINITY_DN81695_c0_g3
R-MMU-5576892	Phase 0 - rapid depolarisation	Muscle contraction: Cardiac conduction	2.55242e-05	0.00079125	TRINITY_DN70815_c0_g1,TRINITY_DN84311_c0_g6,TRINITY_DN72028_c0_g1,TRINITY_DN71722_c0_g1,TRINITY_DN78570_c16_g1,TRINITY_DN66496_c0_g1,TRINITY_DN69929_c0_g1
R-MMU-193648	NRAGE signals death through JNK	Signal Transduction: Death Receptor Signalling: p75 NTR receptor-mediated signalling: Cell death signalling via NRAGE, NRIF and NADE	0.000428074	0.0111299	TRINITY_DN74626_c0_g1,TRINITY_DN74626_c0_g3,TRINITY_DN78746_c0_g1,TRINITY_DN79611_c0_g3,TRINITY_DN84808_c0_g3,TRINITY_DN87232_c0_g1
R-MMU-5576893	Phase 2 - plateau phase	Muscle contraction: Cardiac conduction	0.000591247	0.0130074	TRINITY_DN70815_c0_g1,TRINITY_DN84311_c0_g6,TRINITY_DN71722_c0_g1
R-MMU-204998	Cell death signalling via NRAGE, NRIF and NADE	Signal Transduction: Death Receptor Signalling: p75 NTR receptor-mediated signalling	0.00147123	0.0279533	TRINITY_DN74626_c0_g1,TRINITY_DN74626_c0_g3,TRINITY_DN78746_c0_g1,TRINITY_DN79611_c0_g3,TRINITY_DN84808_c0_g3,TRINITY_DN87232_c0_g1
R-MMU-445355	Smooth Muscle Contraction	Muscle contraction	0.00208822	0.0354997	TRINITY_DN73196_c1_g1,TRINITY_DN86101_c0_g1,TRINITY_DN76769_c0_g1,TRINITY_DN75935_c0_g1,TRINITY_DN73533_c1_g1,TRINITY_DN86444_c1_g2
R-MMU-416482	G alpha (12/13) signalling events	Signal Transduction: Signaling by GPCR: GPCR downstream signalling	0.00258214	0.0387321	TRINITY_DN74626_c0_g1,TRINITY_DN74626_c0_g3,TRINITY_DN78746_c0_g1,TRINITY_DN79611_c0_g3,TRINITY_DN84808_c0_g3,TRINITY_DN87232_c0_g1

## Sheet: Table S14
Pathway identifier	Pathway name	Pathway Hierarchy	P-value	FDR	Trinity genes
R-MMU-8982491	Glycogen metabolism	Metabolism: Metabolism of carbohydrates	2.29515e-07	5.57384e-05	TRINITY_DN86814_c0_g1,TRINITY_DN79882_c3_g2,TRINITY_DN76262_c0_g1
R-MMU-430116	GP1b-IX-V activation signalling	Hemostasis: Platelet activation, signaling and aggregation	3.52775e-07	5.57384e-05	TRINITY_DN66471_c0_g1,TRINITY_DN78010_c3_g2,TRINITY_DN66691_c1_g1,TRINITY_DN84922_c0_g1
R-MMU-75892	Platelet Adhesion to exposed collagen	Hemostasis	3.52775e-07	5.57384e-05	TRINITY_DN66471_c0_g1,TRINITY_DN78010_c3_g2,TRINITY_DN66691_c1_g1,TRINITY_DN84922_c0_g1
R-MMU-70221	Glycogen breakdown (glycogenolysis)	Metabolism: Metabolism of carbohydrates: Glycogen metabolism	3.60099e-06	0.000424917	TRINITY_DN86814_c0_g1
R-MMU-397014	Muscle contraction		0.000116984	0.0111135	TRINITY_DN68579_c0_g1,TRINITY_DN77254_c0_g1,TRINITY_DN66496_c0_g1,TRINITY_DN69929_c0_g1,TRINITY_DN85033_c0_g1,TRINITY_DN81695_c0_g1,TRINITY_DN74600_c0_g1,TRINITY_DN82399_c0_g1,TRINITY_DN82076_c1_g1,TRINITY_DN107871_c0_g1,TRINITY_DN1385_c0_g1,TRINITY_DN67360_c0_g1,TRINITY_DN70021_c0_g2,TRINITY_DN73615_c0_g1,TRINITY_DN73615_c0_g2,TRINITY_DN75243_c1_g1,TRINITY_DN78641_c4_g1,TRINITY_DN78912_c0_g1,TRI…
R-MMU-76009	Platelet Aggregation (Plug Formation)	Hemostasis: Platelet activation, signaling and aggregation	0.000145972	0.0115318	TRINITY_DN66471_c0_g1,TRINITY_DN78010_c3_g2,TRINITY_DN66691_c1_g1,TRINITY_DN84922_c0_g1
R-MMU-8955332	Carboxyterminal post-translational modifications of tubulin	Metabolism of proteins: Post-translational protein modification	0.0002918	0.0177453	TRINITY_DN76036_c3_g3,TRINITY_DN76305_c0_g2
R-MMU-372708	p130Cas linkage to MAPK signaling for integrins	Signal Transduction: Integrin signaling: Integrin alphaIIb beta3 signaling	0.000412681	0.0177453	TRINITY_DN84922_c0_g1
R-MMU-354194	GRB2:SOS provides linkage to MAPK signaling for Integrins	Signal Transduction: Integrin signaling: Integrin alphaIIb beta3 signaling	0.000412681	0.0177453	TRINITY_DN84922_c0_g1
R-MMU-975957	Nonsense Mediated Decay (NMD) enhanced by the Exon Junction Complex (EJC)	Metabolism of RNA: Nonsense-Mediated Decay (NMD)	0.000902227	0.0324802	TRINITY_DN49256_c0_g1,TRINITY_DN84744_c0_g2,TRINITY_DN78753_c0_g2,TRINITY_DN77960_c1_g2,TRINITY_DN68901_c0_g1,TRINITY_DN76760_c0_g1,TRINITY_DN62635_c1_g1
R-MMU-927802	Nonsense-Mediated Decay (NMD)	Metabolism of RNA	0.000902227	0.0324802	TRINITY_DN49256_c0_g1,TRINITY_DN84744_c0_g2,TRINITY_DN78753_c0_g2,TRINITY_DN77960_c1_g2,TRINITY_DN68901_c0_g1,TRINITY_DN76760_c0_g1,TRINITY_DN62635_c1_g1
R-MMU-216083	Integrin cell surface interactions	Extracellular matrix organization	0.00128464	0.0423169	TRINITY_DN66471_c0_g1,TRINITY_DN78010_c3_g2,TRINITY_DN66691_c1_g1,TRINITY_DN56530_c0_g1,TRINITY_DN65528_c0_g1,TRINITY_DN84922_c0_g1,TRINITY_DN115724_c0_g1
R-MMU-114608	Platelet degranulation	Hemotasis: Platelet activation, signaling and aggregation: Response to elevated platelet cytosolic Ca2+	0.00136506	0.0423169	TRINITY_DN77079_c1_g1,TRINITY_DN107871_c0_g1,TRINITY_DN1385_c0_g1,TRINITY_DN67360_c0_g1,TRINITY_DN70021_c0_g2,TRINITY_DN73615_c0_g1,TRINITY_DN73615_c0_g2,TRINITY_DN75243_c1_g1,TRINITY_DN78641_c4_g1,TRINITY_DN78912_c0_g1,TRINITY_DN87458_c0_g1,TRINITY_DN81045_c0_g3,TRINITY_DN86424_c1_g1,TRINITY_DN74181_c0_g2,TRINITY_DN75272_c0_g1,TRINITY_DN77098_c0_g1,TRINITY_DN84922_c0_g1,TRINITY_DN68270_c0_g1
R-MMU-76005	Response to elevated platelet cytosolic Ca2+	Hemotasis: Platelet activation, signaling and aggregation	0.00176742	0.0489746	TRINITY_DN77079_c1_g1,TRINITY_DN107871_c0_g1,TRINITY_DN1385_c0_g1,TRINITY_DN67360_c0_g1,TRINITY_DN70021_c0_g2,TRINITY_DN73615_c0_g1,TRINITY_DN73615_c0_g2,TRINITY_DN75243_c1_g1,TRINITY_DN78641_c4_g1,TRINITY_DN78912_c0_g1,TRINITY_DN87458_c0_g1,TRINITY_DN81045_c0_g3,TRINITY_DN86424_c1_g1,TRINITY_DN74181_c0_g2,TRINITY_DN75272_c0_g1,TRINITY_DN77098_c0_g1,TRINITY_DN84922_c0_g1,TRINITY_DN68270_c0_g1
R-MMU-525793	Myogenesis	Developmental Biology	0.0020876	0.0489746	TRINITY_DN5404_c0_g1,TRINITY_DN79548_c0_g6,TRINITY_DN73388_c1_g1,TRINITY_DN61404_c0_g1
R-MMU-375170	CDO in myogenesis	Developmental Biology: Myogenesis	0.0020876	0.0489746	TRINITY_DN5404_c0_g1,TRINITY_DN79548_c0_g6,TRINITY_DN73388_c1_g1,TRINITY_DN61404_c0_g1
R-MMU-166208	mTORC1-mediated signalling	Signal Transduction: mTOR signalling	0.0020876	0.0489746	TRINITY_DN78477_c0_g2,TRINITY_DN68901_c0_g1
R-MMU-165159	mTOR signalling	Signal Transduction	0.00212933	0.0489746	TRINITY_DN78477_c0_g2,TRINITY_DN68901_c0_g1,TRINITY_DN86985_c0_g1

## Sheet: Table S15
Pathway identifier	Pathway name	Pathway Hierarchy	P-Value	FDR	Trinity genes
R-MMU-2453902	The canonical retinoid cycle in rods (twilight vision)	Signal Transduction: Signaling by GPCR: GPCR downstream signalling: G alpha (i) signalling events:	7.389e-11	2.0837e-08	TRINITY_DN83377_c0_g1
R-MMU-2187338	Visual phototransduction	Signal Transduction: Signaling by GPCR: GPCR downstream signalling: G alpha (i) signalling events:	2.47401e-07	3.48835e-05	TRINITY_DN86535_c1_g1,TRINITY_DN85804_c0_g2,TRINITY_DN83377_c0_g1
R-MMU-1482788	Acyl chain remodelling of PC	Metabolism: Metabolism of lipids: Phospholipid metabolism: Glycerophospholipid biosynthesis	4.22429e-06	0.000397083	TRINITY_DN81203_c9_g1,TRINITY_DN86535_c1_g1,TRINITY_DN81533_c0_g1,TRINITY_DN83826_c0_g1,TRINITY_DN83451_c1_g1
R-MMU-6809371	Formation of the cornified envelope	Developmental Biology: Keratinization	2.50978e-05	0.00175685	TRINITY_DN79595_c1_g3,TRINITY_DN85565_c2_g4,TRINITY_DN84305_c0_g1,TRINITY_DN73924_c0_g1,TRINITY_DN80499_c0_g1,TRINITY_DN76673_c1_g1,TRINITY_DN83928_c1_g1,TRINITY_DN85565_c2_g1,TRINITY_DN85157_c7_g3,TRINITY_DN86738_c1_g1,TRINITY_DN77263_c2_g1,TRINITY_DN84184_c2_g1
R-MMU-6805567	Keratinization	Developmental Biology	5.92603e-05	0.00331858	TRINITY_DN79595_c1_g3,TRINITY_DN85565_c2_g4,TRINITY_DN84305_c0_g1,TRINITY_DN76497_c9_g2,TRINITY_DN73924_c0_g1,TRINITY_DN80499_c0_g1,TRINITY_DN76673_c1_g1,TRINITY_DN83928_c1_g1,TRINITY_DN85565_c2_g1,TRINITY_DN85157_c7_g3,TRINITY_DN86738_c1_g1,TRINITY_DN77263_c2_g1,TRINITY_DN84184_c2_g1
R-MMU-1482925	Acyl chain remodelling of PG	Metabolism: Metabolism of lipids: Phospholipid metabolism: Glycerophospholipid biosynthesis	0.000212595	0.00999197	TRINITY_DN81203_c9_g1,TRINITY_DN81533_c0_g1,TRINITY_DN83826_c0_g1
R-MMU-425393	Transport of inorganic cations/anions and amino acids/oligopeptides	Transport of small molecules: SLC-mediated transmembrane transport	0.00123144	0.0464049	TRINITY_DN85871_c0_g1,TRINITY_DN83572_c0_g1,TRINITY_DN84244_c1_g2,TRINITY_DN85229_c4_g1,TRINITY_DN79640_c0_g1,TRINITY_DN81008_c0_g3,TRINITY_DN79466_c0_g1
R-MMU-1482839	Acyl chain remodelling of PE	Metabolism: Metabolism of lipids: Phospholipid metabolism: Glycerophospholipid biosynthesis	0.00137248	0.0464049	TRINITY_DN81203_c9_g1,TRINITY_DN81533_c0_g1,TRINITY_DN83826_c0_g1
R-MMU-418594	G alpha (i) signalling events	Signal Transduction: Signaling by GPCR: GPCR downstream signalling: G alpha (i) signalling events:	0.00149693	0.0464049	TRINITY_DN86535_c1_g1,TRINITY_DN85804_c0_g2,TRINITY_DN76423_c7_g1,TRINITY_DN83377_c0_g1,TRINITY_DN73744_c0_g2
